# Supplementary material for: Comparative Population Structure of Two Deep-Sea Hydrothermal-Vent-Associated Decapods (Chorocaris sp. 2 and Munidopsis lauensis) from Southwestern Pacific Back-Arc Basins
Source: PLoS One. 2014 Jul 1;9(7):e101345. doi: 10.1371/journal.pone.0101345 (PMC4077841; doi:10.1371/journal.pone.0101345)
Supplement: File S1 — FASTA format file for all Chorocaris spp. COI sequences. (NEX) [file pone.0101345.s003.nex]

#NEXUS
[written Tue Feb 18 10:06:47 PST 2014 by Mesquite  version 2.75 (build 564) at Alviniconcha/10.0.0.3]

BEGIN TAXA;
	TITLE Taxa;
	DIMENSIONS NTAX=188;
	TAXLABELS
		0692 3826 5008 5035 3827 4169 4135 8305 4147 0705 8293 4996 1443 8236 8301 5025 3819 2186 5015 2199 8234 4142 0745_ws 2209_ws 2220_ws 2179_ws 5029_ws 4999 8270 2185 4146 0686 5034_ws 2164_ws 8326_ws 0702 4139_ws 4338_ws 5033 5000 5045 7748 5028_ws 7759 2191 1445 8257 6959_ws 5002_ws 5079_ws 2180_ws 4144_ws 5061_ws 2188_ws 5017_ws 0696_ws 2190_ws 2221_ws 3818_ws 4136_ws 4154_ws 5047_ws 8292_ws 8320_ws 5031_ws 7749_ws 3803 2197_ws 5006_ws 3804_ws 4148_ws 4335_ws 5072_ws 4159_ws 2173_ws 3820 3806 5037 0742_ws 2226_ws 5059_ws 8265_ws 2172_ws 4138_ws 2175 8303 2167_ws 0691_ws 2187_ws 2195_ws 5030 3834_ws 5046 5058 5024 4336_ws 5076_ws 8294_ws 2196 8310_ws 2166_ws 2176_ws 1436 2203 8295 6960 6934 5010 3817_ws 3823_ws 2223_ws 2212_ws 2207_ws 2183_ws 4162 2165_ws 0759_ws 2204 5009 0700 3833 2177 4995 2213 0707 4992 2170 3809 5048 4168 8262 4994 3807 4143 2211 6962 5044 2222 5020 3828 2194 0756 1449 8282_ws 2202 3800 2206 1442 5038 5052 2205 2210 7751 6938 2198 8296 0737_ws 3821_ws 5018 3835_ws 0757 5063 5013 B6 C6 8242 B5 C5 H5 C4 G4 F4 D9 8248 4173 5022 2171 3802 5027 3801_ws 0728 5014 3822 5023 5007_ws 3825 3831 5032_ws 
	;

END;


BEGIN CHARACTERS;
	TITLE  Character_Matrix;
	DIMENSIONS  NCHAR=423;
	FORMAT DATATYPE = DNA GAP = - MISSING = ?;
	MATRIX
	0692     CAAATTTATAACGTTATTGTCACTGCTCACGCCTTCGTTATAATTTTCTTCATAGTAATACCTATTATAATAGGAGGATTTGGAAATTGACTTATACCCCTTATATTAGGAGCCCCAGATATGGCCTTCCCTCGAATAAATAACATAAGATTTTGACTACTACCCCCCTCCCTAACCCTTCTTCTTTCTAGAGGAATAGTAGAAAGAGGAGTAGGAACAGGATGAACTGTTTACCCACCTCTTGCAGCTGGTATTGCCCACGCCGGAGCCTCTGTCGATATAGGAATCTTCTCCCTTCACCTTGCAGGAGTTTCTTCTATTTTAGGAGCCGTAAACTTTATAACTACATGTATCAACATACGAACAAGAGGAATAACTATAGACCGTATGCCCCTTTTTGTTTGATCAATCTTCTTGACAGCA
	3826     CAAATTTATAACGTTATTGTCACTGCTCACGCCTTCGTTATAATTTTCTTCATAGTAATGCCtATTATAATAGGAGGATTTGGAAATTGACTTATACCCCTTATATTAGGAGCCCCAGATATGGCCTTCCCTCGAATAAATAACATAAGATTTTGAcTACTaCCCCCCTCCCTAACCCTTCTTCTTTCTAGAGGAATAGTAGAAAGAGGAGTAGGGACAGGATGAACTGTTTACCCACCTCTTGCAGCTGGTATTGCcCACGCCGGAGCCTCTGTCGATATAGGAATCTTCTCCCTTCACCTTGCAGGAGTTTCTTCTATTTTAGGAGCCGTAAACTTTATAACTACATGTATCAACATgCGAACAAGAGGAATAACTATAGACCGTATGCCCCTTTTTGTTTGATCAATCTTCTTGACAGCA
	5008     CAAATTTATAACGTTATTGTCACTGCTCACGCCTTCGTTATAATTTTCTTCATAGTAATGCCTATTATAATAGGAGGATTTGGAAATTGACTTATACCCCTTATATTAGGAGCCCCAGATATGGCCTTCCCTCGAATAAATAACATAAGATTTTGACTACTACCCCCCTCCCTAACCCTTCTTCTTTCTAGAGGAATAGTAGAAAGAGGAGTAGGGACAGGATGAACTGTTTACCCACCTCTTGCAGCTGGTATTGCCCACGCCGGAGCCTCTGTCGATATAGGAATCTTCTCCCTTCACCTTGCAGGAGTTTCTTCTATTTTAGGAGCCGTAAACTTTATAACTACATGCATCAACATGCGAACAAGAGGAATAACTATAGACCGTATGCCCCTTTTTGTTTGATCAATCTTCTTGACAGCA
	5035     CAAATTTATAACGTTATTGTCACTGCTCACGCCTTCGTTATAATTTTCTTCATAGTAATGCCTATTATAATAGGAGGATTTGGAAATTGACTTATACCCCTTATATTAGGAGCCCCAGATATGGCCTTCCCTCGAATAAATAACATAAGATTTTGACTACTACCCCCCTCCCTAACCCTTCTTCTTTCTAGAGGAATAGTAGAAAGAGGAGTAGGGACAGGATGAACTGTTTACCCACCTCTTGCAGCTGGTATTGCCCACGCCGGAGCCTCTGTCGATATAGGAATCTTCTCCCTTCACCTTGCAGGAGTTTCTTCTATTTTAGGAGCCGTAAACTTTATAACTACATGCATCAACATGCGAACAAGAGGAATAACTATAGACCGTATGCCCCTTTTTGTTTGATCAATCTTCTTGACAGCA
	3827     CAAATTTATAACGTTATTGTCACTGCTCACGCCTTCGTTATAATTTTCTTCATAGTAATGCCTATTATAATAGGAGGATTTGGAAATTGACTTATACCCCTTATATTAGGAGCCCCAGATATGGCCTTCCCTCGAATAAATAACATAAGATTTTGACTACTACCCCCCTCCCTAACCCTTCTTCTTTCTAGAGGAATAGTAGAAAGGGGAGTAGGGACAGGATGAACTGTTTACCCACCTCTTGCAGCTGGTATTGCCCACGCCGGAGCCTCTGTCGATATAGGAATCTTCTCCCTTCACCTTGCAGGAGTTTCTTCTATTTTAGGAGCCGTAAACTTTATAACTACATGCATCAACATGCGAACAAGAGGAATAACTATAGACCGTATGCCCCTTTTTGTTTGATCAATCTTCTTGACAGCA
	4169     CAAATTTATATCGTTATTGTCACTGCTCACGCCTTCGTTATAATTTTCTTCATAGTAATGCCTATTATAATAGGAGGATTTGGAAATTGACTTATACCCCTTATATTAGGAGCCCCAGATATGGCCTTCCCTCGAATAAATAACATAAGATTTTGACTACTACCCCCCTCCCTAACCCTTCTTCTTTCTAGAGGAATAGTAGAAAGGGGAGTAGGGACAGGATGAACTGTTTACCCACCTCTTGCAGCTGGTATTGCCCACGCCGGAGCCTCTGTCGATATAGGAATCTTCTCCCTTCACCTTGCAGGAGTTTCTTCTATTTTAGGAGCCGTAAACTTTATAACTACATGCATCAACATGCGAACAAGAGGAATAACTATAGACCGTATGCCCCTTTTTGTTTGATCAATCTTCTTGACAGCA
	4135     CAAATTTATAACGTTATTGTCACTGCTCACGCCTTCGTTATAATTTTCTTCATAGTAATGCCTATTATAATAGGAGGATTTGGAAATTGACTTATACCCCTTATATTAGGAGCCCCAGATATGGCCTTCCCTCGAATAAATAACATAAGATTTTGACTACTACCCCCCTCCCTAACCCTTCTTCTTTCTAGAGGAATAGTAGAAAGGGGAGTAGGGACAGGATGAACTGTTTACCCACCTCTTGCAGCTGGTATTGCCCACGCCGGAGCCTCTGTCGATATAGGAATCTTCTCCCTTCACCTTGCAGGAGTTTCTTCTATTTTAGGAGCCGTAAACTTTATAACTACATGCATCAACATGCGAACAAGAGGAATAACTATAGACCGTATGCCCCTTTTTGTTTGATCAATCTTCTTGACAGCA
	8305     CAAATTTATAACGTTATTGTCACTGCTCACGCCTTCGTTATAATTTTCTTCATAGTAATGCCTATTATAATAGGAGGATTTGGAAATTGACTTATACCCCTTATATTAGGAGCCCCAGATATGGCCTTCCCTCGAATAAATAACATAAGATTTTGACTACTACCCCCCTCCCTAACCCTTCTTCTTTCTAGAGGAATAGTAGAAAGGGGAGTAGGGACAGGATGAACTGTTTACCCACCTCTTGCAGCTGGTATTGCCCACGCCGGAGCCTCTGTCGATATAGGAATCTTCTCCCTTCACCTTGCAGGAGTTTCTTCTATTTTAGGAGCCGTAAACTTTATAACTACATGCATCAACATGCGAACAAGAGGAATAACTATAGACCGTATGCCCCTTTTTGTTTGATCAATCTTCTTGACAGCA
	4147     CAAATTTATAACGTTATTGTCACTGCTCACGCCTTCGTTATAATTTTCTTCATAGTAATGCCTATTATAATAGGAGGATTTGGAAATTGACTCATACCCCTTATATTAGGAGCCCCAGATATGGCCTTCCCTCGAATAAATAACATAAGATTTTGACTACTACCCCCCTCCCTAACCCTTCTTCTTTCTAGAGGAATAGTAGAAAGGGGAGTAGGGACAGGATGAACTGTTTACCCACCTCTTGCAGCTGGTATTGCCCACGCCGGAGCCTCTGTCGATATAGGAATCTTCTCCCTTCACCTTGCAGGAGTTTCTTCTATTTTAGGAGCCGTAAACTTTATAACTACATGCATCAACATGCGAACAAGAGGAATAACTATAGACCGTATGCCCCTTTTTGTTTGATCAATCTTCTTGACAGCA
	0705     CAAATTTATAACGTTATTGTCACTGCTCACGCCTTCGTTATAATTTTCTTCATAGTAATGCCTATTATAATAGGAGGATTTGGAAATTGACTTATACCCCTTATATTAGGAGCCCCAGATATGGCCTTCCCTCGAATAAATAACATAAGATTTTGACTACTACCCCCCTCCCTAACCCTTCTTCTTTCTAGAGGAATAGTAGAAAGGGGAGTAGGGACAGGATGAACTGTTTACCCACCTCTTGCAGCTGGTATTGCCCACGCCGGAGCCTCTGTCGATATAGGAATCTTCTCCCTTCACCTTGCAGGAGTTTCTTCTATTTTAGGAGCCGTAAACTTTATAACTACATGCATCAACATGCGAACAAGAGGAATAACTATAGACCGTATGCCCCTTTTTGTTTGATCAATCTTCTTGACAGCA
	8293     CAAATTTATAACGTTATTGTCACTGCTCACGCCTTCGTTATAATTTTCTTCATAGTAATGCCTATTATAATAGGAGGATTTGGAAATTGACTTATACCCCTTATATTAGGAGCCCCAGATATGGCCTTCCCTCGAATAAATAACATAAGATTTTGACTACTACCCCCCTCCCTAACCCTTCTTCTTTCTAGAGGAATAGTAGAGAGGGGAGTAGGGACAGGATGAACTGTTTACCCACCTCTTGCAGCTGGTATTGCCCACGCCGGAGCCTCTGTCGATATAGGAATCTTCTCCCTTCACCTTGCAGGAGTTTCTTCTATTTTAGGAGCCGTAAACTTTATAACTACATGCATCAACATGCGAACAAGAGGAATAACTATAGACCGTATGCCCCTTTTTGTTTGATCAATCTTCTTGACAGCA
	4996     CAAATTTATAACGTTATTGTCACTGCTCACGCCTTCGTTATAATTTTCTTCATAGTAATGCCCATTATAATAGGAGGATTTGGAAATTGACTTATACCCCTTATATTAGGAGCCCCAGATATGGCCTTCCCTCGAATAAATAACATAAGATTTTGACTACTACCCCCCTCCCTAACCCTTCTTCTTTCTAGAGGAATAGTAGAAAGGGGAGTAGGGACAGGATGAACTGTTTACCCACCTCTTGCAGCTGGTATTGCCCACGCCGGAGCCTCTGTCGATATAGGAATCTTCTCCCTTCACCTTGCAGGAGTTTCTTCTATTTTAGGAGCCGTAAACTTTATAACTACATGCATCAACATGCGAACAAGAGGAATAACTATAGACCGTATGCCCCTTTTTGTTTGATCAATCTTCTTGACAGCA
	1443     CAAATTTATAACGTTATTGTCACTGCTCACGCCTTCGTTATAATTTTCTTCATAGTAATGCCTATTATAATAGGAGGATTTGGAAATTGACTTATACCCCTTATATTAGGAGCCCCAGATATGGCCTTCCCTCGAATAAATAACATAAGATTTTGACTACTACCCCCCTCCCTAACCCTTCTTCTTTCTAGAGGAATAGTAGAAAGGGGAGTAGGGACAGGATGAACTGTTTACCCACCTCTTGCAGCTGGTATTGCCCACGCCGGAGCCTCTGTCGATATAGGAATCTTCTCCCTTCACCTTGCAGGAGTTTCTTCTATTTTAGGAGCCGTAAACTTTATAACTACATGCATCAACATGCGAACAAGAGGAATAACTATAGACCGTATGCCCCTTTTTGTTTGATCAATCTTCTTAACAGCA
	8236     CAAATTTATAACGTTATTGTCACTGCTCACGCCTTCGTTATAATTTTCTTCATAGTAATGCCTATTATAATAGGAGGATTTGGAAATTGACTTATACCCCTTATATTAGGAGCCCCAGATATGGCCTTCCCTCGAATAAATAACATAAGATTTTGACTACTACCCCCCTCCCTAACCCTTCTTCTTTCTAGAGGAATAGTAGAAAGGGGAGTAGGGACAGGATGAACTGTTTACCCACCTCTTGCAGCTGGTATTGCCCACGCCGGAGCCTCTGTCGATATAGGAATCTTCTCCCTTCACCTTGCAGGAGTTTCTTCTATTTTAGGAGCCGTAAACTTTATAACTACATGCATCAACATGCGAACAAGAGGAATAACTATAGACCGTATGCCCCTTTTTGTTTGATCAATCTTCTTGACAGCA
	8301     CAAATTTATAACGTTATTGTCACTGCTCACGCCTTCGTTATAATTTTCTTCATAGTAATGCCTATTATAATAGGAGGATTTGGAAATTGACTTATACCCCTTATATTAGGAGCCCCAGATATGGCCTTCCCTCGAATAAATAACATAAGATTTTGACTACTACCCCCCTCCCTAACCCTTCTTCTTTCTAGAGGAATAGTAGAAAGGGGAGTAGGGACAGGATGAACTGTTTACCCACCTCTTGCAGCTGGTATTGCCCACGCCGGAGCCTCTGTCGATATAGGAATCTTCTCCCTTCACCTTGCAGGAGTTTCTTCTATTTTAGGAGCCGTAAACTTTATAACTACATGCATCAACATGCGAACAAGAGGAATAACTATAGACCGTATGCCCCTTTTTGTTTGATCAATCTTCTTGACAGCA
	5025     CAAATTTATAACGTTATTGTCACTGCTCACGCCTTCGTTATAATTTTCTTCATAGTAATGCCTATTATAATAGGAGGATTTGGAAATTGACTTATACCCCTTATATTAGGAGCCCCAGATATGGCCTTCCCTCGAATAAATAACATAAGATTTTGACTACTACCCCCCTCCCTAACCCTTCTTCTTTCTAGAGGAATAGTAGAAAGGGGAGTGGGGACAGGATGAACTGTTTACCCACCTCTTGCAGCTGGTATTGCCCACGCCGGAGCCTCTGTCGATATAGGAATCTTCTCCCTTCACCTTGCAGGAGTTTCTTCTATTTTAGGAGCCGTAAACTTTATAACTACATGCATCAACATGCGAACAAGAGGAATAACTATAGACCGTATGCCCCTTTTTGTTTGATCAATCTTCTTGACAGCA
	3819     CAAATTTATAACGTTATTGTCACTGCTCACGCCTTCGTTATAATTTTCTTCATAGTAATGCCTATTATAATAGGAGGATTTGGAAATTGACTTATACCCCTTATATTAGGAGCCCCAGATATGGCCTTCCCTCGAATAAATAACATAAGATTTTGACTACTACCCCCCTCCCTAACCCTTCTTCTTTCTAGAGGAATAGTAGAAAGGGGAGTAGGGACAGGATGAACTGTTTACCCACCTCTTGCAGCTGGTATTGCCCACGCCGGAGCCTCTGTCGATATAGGAATCTTCTCCCTTCACCTTGCAGGAGTTTCTTCTATTTTAGGAGCCGTAAACTTTATAACTACATGCATCAACATGCGAACAAGAGGAATAACTATAGACCGTATGCCCCTTTTTGTTTGATCAATCTTCTTGACAGCA
	2186     CAAATTTATAACGTTATTGTCACTGCTCACGCCTTCGTTATAATTTTCTTCATAGTAATGCCTATTATAATAGGAGGATTTGGAAATTGACTTATACCCCTTATATTAGGAGCCCCAGATATGGCCTTCCCTCGAATAAATAACATAAGATTTTGACTACTGCCCCCCTCCCTAACCCTTCTTCTTTCTAGAGGAATAGTAGAAAGGGGAGTAGGGACAGGATGAACTGTTTACCCACCTCTTGCAGCTGGTATTGCCCACGCCGGAGCCTCTGTCGATATAGGAATCTTCTCCCTTCACCTTGCAGGAGTTTCTTCTATTTTAGGAGCCGTAAACTTTATAACTACATGCATCAACATGCGAACAAGAGGAATAACTATAGACCGTATGCCCCTTTTTGTTTGATCAATCTTCTTGACAGCA
	5015     CAAATTTATAACGTTATTGTCACTGCTCACGCCTTCGTTATAATTTTCTTCATAGTAATGCCTATTATAATAGGAGGATTTGGAAATTGACTTATACCCCTTATATTAGGAGCCCCAGATATGGCCTTCCCTCGAATAAATAACATAAGATTTTGACTACTACCCCCCTCCCTAACCCTTCTTCTTTCTAGAGGAATAGTAGAAAGGGGGGTAGGGACAGGATGAACTGTTTACCCACCTCTTGCAGCTGGTATTGCCCACGCCGGAGCCTCTGTCGATATAGGAATCTTCTCCCTTCACCTTGCAGGAGTTTCTTCTATTTTAGGAGCCGTAAACTTTATAACTACATGCATCAACATGCGAACAAGAGGAATAACTATAGACCGTATACCCCTTTTTGTTTGATCAATCTTCTTGACAGCA
	2199     CAAATTTATAACGTTATTGTCACTGCTCACGCCTTCGTTATAATTTTCTTCATAGTAATGCCTATTATAATAGGAGGATTTGGAAATTGACTTATACCCCTTATATTAGGAGCCCCAGATATGGCCTTCCCTCGAATAAATAACATAAGATTTTGACTACTACCCCCCTCCCTAACCCTTCTTCTTTCTAGAGGAATAGTAGAAAGGGGAGTAGGGACAGGATGAACTGTTTACCCACCTCTTGCAGCTGGTATTGCCCACGCCGGAGCCTCTGTCGATATGGGAATCTTCTCCCTTCACCTTGCAGGAGTTTCTTCTATTTTAGGAGCCGTAAACTTTATAACTACATGCATCAACATGCGAACAAGAGGAATAACTATAGACCGTATACCCCTTTTTGTTTGATCAATCTTCTTGACAGCA
	8234     CAAATTTATAACGTTATTGTCACTGCTCACGCCTTCGTTATAATTTTCTTCATAGTAATGCCTATTATAATAGGAGGATTTGGAAATTGACTTATACCCCTTATATTAGGAGCCCCAGATATGGCCTTCCCTCGAATAAATAACATAAGATTTTGACTACTACCCCCCTCCCTAACCCTTCTTCTTTCTAGAGGAATAGTAGAAAGGGGAGTAGGGACAGGATGAACTGTTTACCCACCTCTTGCAGCTGGTATTGCCCACGCCGGAGCCTCTGTCGATATGGGAATCTTCTCCCTTCACCTTGCAGGAGTTTCTTCTATTTTAGGAGCCGTAAACTTTATAACTACATGCATCAACATGCGAACAAGAGGAATAACTATAGACCGTATACCCCTTTTTGTTTGATCAATCTTCTTGACAGCA
	4142     CAAATTTATAACGTTATTGTCACTGCTCACGCCTTCGTTATAATTTTCTTCATAGTAATGCCTATTATAATAGGAGGATTTGGAAATTGACTTATACCCCTTATATTAGGAGCCCCAGATATGGCCTTCCCTCGAATAAATAACATAAGATTTTGACTACTACCCCCCTCCCTAACCCTTCTTCTTTCTAGAGGAATAGTAGAAAGGGGAGTAGGAACAGGATGAACTGTTTACCCACCTCTTGCAGCTGGTATTGCCCACGCCGGAGCCTCCGTCGATATGGGAATCTTCTCCCTTCACCTTGCAGGAGTTTCTTCTATTTTAGGAGCCGTAAACTTTATAACTACATGCATCAACATGCGAACAAGAGGAATAACTATAGACCGTATACCCCTTTTTGTTTGATCAATCTTCTTGACAGCA
	0745_ws  CAAATTTATAACGTTATTGTCACTGCTCACGCCTTCGTTATAATTTTCTTCATAGTAATGCCTATTATAATAGGAGGATTTGGAAATTGACTTATACCCCTTATATTAGGAGCCCCAGATATGGCCTTCCCTCGAATAAATAACATAAGATTTTGACTACTACCCCCCTCCCTAACCCTTCTTCTTTCTAGAGGAATAGTAGAAAGAGGAGTAGGAACAGGATGAACTGTTTACCCACCTCTTGCAGCTGGTATTGCCCACGCCGGAGCCTCTGTCGATATAGGAATCTTCTCCCTTCACCTTGCAGGAGTTTCTTCTATTTTAGGAGCCGTAAACTTTATAACTACATGCATCAACATGCGAACAAGAGGAATAACTATAGACCGTATACCCCTTTTTGTTTGATCAATCTTCTTGACAGCA
	2209_ws  CAAATTTATAACGTTATTGTCACTGCTCACGCCTTCGTTATAATTTTCTTCATAGTAATGCCTATTATAATAGGAGGATTTGGAAATTGACTTATACCCCTTATATTAGGAGCCCCAGATATGGCCTTCCCTCGAATAAATAACATAAGATTTTGACTACTACCCCCCTCCCTAACCCTTCTTCTTTCTAGAGGAATAGTAGAAAGAGGAGTAGGAACAGGATGAACTGTTTACCCACCTCTTGCAGCTGGTATTGCCCACGCCGGAGCCTCTGTCGATATAGGAATCTTCTCCCTTCACCTTGCAGGAGTTTCTTCTATTTTAGGAGCCGTAAACTTTATAACTACATGCATCAACATGCGAACAAGAGGAATAACTATAGACCGTATACCCCTTTTTGTTTGATCAATCTTCTTGACAGCA
	2220_ws  CAAATTTATAACGTTATTGTCACTGCTCACGCCTTCGTTATAATTTTCTTCATAGTAATGCCTATTATAATAGGAGGATTTGGAAATTGACTTATACCCCTTATATTAGGAGCCCCAGATATGGCCTTCCCTCGAATAAATAACATAAGATTTTGACTACTACCCCCCTCCCTAACCCTTCTTCTTTCTAGAGGAATAGTAGAAAGAGGAGTAGGAACAGGATGAACTGTTTACCCACCTCTTGCAGCTGGTATTGCCCACGCCGGAGCCTCTGTCGATATAGGAATCTTCTCCCTTCACCTTGCAGGAGTTTCTTCTATTTTAGGAGCCGTAAACTTTATAACTACATGCATCAACATGCGAACAAGAGGAATAACTATAGACCGTATACCCCTTTTTGTTTGATCAATCTTCTTGACAGCA
	2179_ws  CAAATTTATAACGTTATTGTCACTGCTCACGCCTTCGTTATAATTTTCTTCATAGTAATGCCTATTATAATAGGAGGATTTGGAAATTGACTTATACCCCTTATGTTAGGAGCCCCAGATATGGCCTTCCCTCGAATAAATAACATAAGATTTTGACTACTACCCCCCTCCCTAACCCTTCTTCTTTCTAGAGGAATAGTAGAAAGAGGAGTAGGAACAGGATGAACTGTTTACCCACCTCTTGCAGCTGGTATTGCCCACGCCGGAGCCTCTGTCGATATAGGAATCTTCTCCCTTCACCTTGCAGGAGTTTCTTCTATTTTAGGAGCCGTAAACTTTATAACTACATGCATCAACATGCGAACAAGAGGAATAACTATAGACCGTATACCCCTTTTTGTTTGATCAATCTTCTTGACAGCA
	5029_ws  CAAATTTATAACGTTATTGTCACTGCTCACGCCTTCGTTATAATTTTCTTCATAGTAATGCCTATTATAATAGGAGGATTTGGAAATTGACTTATACCCCTTATGTTAGGAGCCCCAGATATGGCCTTCCCTCGAATAAATAACATAAGATTTTGACTACTACCCCCCTCCCTAACCCTTCTTCTTTCTAGAGGAATAGTAGAAAGAGGAGTAGGAACAGGATGAACTGTTTACCCACCTCTTGCAGCTGGTATTGCCCACGCCGGAGCCTCTGTCGATATAGGAATCTTCTCCCTCCACCTTGCAGGAGTTTCTTCTATTTTAGGAGCCGTAAACTTTATAACTACATGCATCAACATGCGAACAAGAGGAATAACTATAGACCGTATACCCCTTTTTGTTTGATCAATCTTCTTGACAGCA
	4999     CAAATTTATAACGTTATTGTCACTGCTCACGCCTTCGTTATAATTTTCTTCATAGTAATGCCTATTATAATAGGAGGATTTGGAAATTGACTTATACCCCTTATATTAGGAGCCCCAGATATGGCCTTCCCTCGAATAAATAACATAAGATTTTGACTACTACCCCCCTCCCTAACCCTTCTTCTTTCTAGAGGAATAGTAGAGAGAGGAGTAGGAACAGGATGAACTGTTTACCCACCTCTTGCAGCTGGTATTGCCCACGCCGGAGCCTCTGTCGATATAGGAATCTTCTCCCTTCACCTTGCAGGAGTTTCTTCTATTTTAGGAGCCGTAAACTTTATAACTACATGCATCAACATGCGAACAAGAGGAATAACTATAGACCGTATACCCCTTTTTGTTTGATCAATCTTCTTGACAGCA
	8270     CAAATTTATAACGTTATTGTCACTGCTCACGCCTTCGTTATAATTTTCTTCATAGTAATGCCTATTATAATAGGAGGATTTGGAAATTGACTTATACCCCTTATATTAGGAGCCCCAGATATGGCCTTCCCTCGAATAAATAACATAAGATTTTGACTACTACCCCCCTCCCTAACCCTTCTTCTTTCTAGAGGAATAGTAGAAAGAGGAGTAGGAACAGGATGAACTGTTTACCCACCTCTTGCAGCTGGTATTGCCCACGCCGGAGCCTCTGTCGATATAGGAATCTTCTCCCTTCACCTTGCAGGAGTTTCTTCTATTTTAGGAGCCGTAAACTTTATAACTACATGCATCAACATGCGAACAAGAGGAATAACTATAGACCGTATACCCCTTTTTGTTTGATCAATCTTCTTGACAGCA
	2185     CAAATTTATAACGTTATTGTCACTGCTCACGCCTTCGTTATAATTTTCTTCATAGTAATGCCTATTATAATAGGAGGATTTGGAAATTGACTTATACCCCTTATATTAGGAGCCCCAGATATGGCCTTCCCTCGAATAAATAACATAAGATTTTGACTTCTACCCCCCTCCCTAACCCTTCTTCTTTCTAGAGGAATAGTAGAAAGAGGAGTAGGAACAGGATGAACTGTTTACCCACCTCTTGCAGCTGGTATTGCCCACGCCGGAGCCTCTGTCGATATAGGAATCTTCTCCCTTCACCTTGCAGGAGTTTCTTCTATTTTAGGAGCCGTAAACTTTATAACTACATGCATCAACATGCGAACAAGAGGAATAACTATAGACCGTATACCCCTTTTTGTTTGATCAATCTTCTTGACAGCA
	4146     CAAATTTATAACGTTATTGTCACTGCTCACGCCTTCGTTATAATTTTCTTCATAGTAATGCCTATTATAATAGGAGGATTTGGAAATTGACTTATACCCCTTATATTAGGAGCCCCAGATATGGCCTTCCCTCGAATAAATAACATAAGATTTTGACTTCTACCCCCCTCCCTAACCCTTCTTCTTTCTAGAGGAATAGTAGAAAGAGGAGTAGGAACAGGATGAACTGTTTACCCACCTCTTGCAGCTGGTATTGCCCACGCCGGAGCCTCTGTCGATATAGGAATCTTCTCCCTTCACCTTGCAGGAGTTTCTTCTATTTTAGGAGCCGTAAACTTTATAACTACATGCATCAACATGCGAACAAGAGGAATAACTATAGACCGTATACCCCTTTTTGTTTGATCAATCTTCTTGACAGCA
	0686     CAAATTTATAACGTTATTGTCACTGCTCACGCCTTCGTTATAATTTTCTTCATAGTAATGCCTATTATAATAGGAGGATTTGGAAATTGACTTATACCCCTTATATTAGGAGCCCCAGATATGGCCTTCCCCCGAATAAATAACATAAGATTTTGACTACTGCCCCCCTCCCTAACCCTTCTTCTTTCTAGAGGAATGGTAGAAAGAGGAGTAGGAACAGGATGAACTGTTTATCCACCTCTTGCAGCTGGTATTGCCCACGCCGGAGCCTCTGTCGATATAGGAATCTTCTCCCTTCACCTTGCAGGAGTTTCTTCTATTTTAGGAGCCGTAAACTTTATAACTACATGCATCAATATGCGAACAAGAGGAATAACTATAGACCGTATACCCCTTTTTGTTTGATCAATCTTCTTGACAGCA
	5034_ws  CAAATTTATAACGTTATTGTCACTGCTCACGCCTTCGTTATAATTTTCTTCATAGTAATGCCTATTATAATAGGAGGATTTGGAAATTGACTTATACCCCTTATATTAGGAGCCCCAGATATGGCCTTCCCCCGAATAAATAACATAAGATTTTGACTACTGCCCCCCTCCCTAACCCTTCTTCTTTCTAGAGGAATGGTAGAAAGAGGAGTAGGAACAGGATGAACTGTTTATCCACCTCTTGCAGCTGGTATTGCCCACGCCGGAGCCTCTGTCGATATAGGAATCTTCTCCCTTCACCTTGCAGGAGTTTCTTCTATTTTAGGAGCCGTAAACTTTATAACTACATGCATCAATATGCGAACAAGAGGAATAACTATAGACCGTATACCCCTTTTTGTTTGATCAATCTTCTTGACAGCA
	2164_ws  CAAATTTATAACGTTATTGTCACTGCTCACGCCTTCGTTATAATTTTCTTCATAGTAATGCCTATTATAATAGGAGGATTTGGAAATTGACTTATACCCCTTATATTAGGAGCCACAGATGTGGCCTTCCCCCGAATAAATAACATAAGATTTTGACTACTaCCCCCCTCCCTAACCCTTCTTCTTTCTAGAGGAATGGTAGAAAGAGGAGTAGGAACAGGATGAACTGTTTATCCACCTCTTGCAGCTGGTATTGCCCACGCCGGAGCCTCTGTCGATATAGGAATCTTCTCCCTTCACCTTGCAGGAGTTTCTTCTATTTTAGGAGCCGTAAACTTTATAACTACATGTATCAATATGCGAACAAGAGGAATAACTATAGACCGTATACCCCTTTTTGTTTGATCAATCTTCTTGACAGCA
	8326_ws  CAAATTTATAACGTTATTGTCACTGCTCACGCCTTCGTTATAATTTTCTTCATAGTAATGCCCATTATAATAGGAGGATTTGGAAATTGACTTATACCCCTTATATTAGGAGCCACAGATGTGGCTTTCCCCCGAATAAATAACATAAGATTTTGACTACTGCCCCCCTCCCTAACCCTTCTTCTTTCTAGAGGAATGGTAGAAAGAGGAGTAGGAACAGGATGAACTGTTTATCCACCTCTTGCAGCTGGTATTGCCCACGCCGGAGCCTCTGTCGATATAGGAATCTTCTCCCTTCACCTTGCAGGAGTTTCTTCTATTTTAGGAGCCGTAAACTTTATAACTACATGCATCAATATGCGAACAAGAGGAATAACTATAGACCGTATACCCCTTTTTGTTTGATCAATCTTCTTGACAGCA
	0702     CAAATTTATAACGTTATTGTCACTGCTCATGCCTTCGTTATAATTTTCTTTATAGTAATGCCCATTATAATAGGAGGATTTGGAAATTGACTTATACCCCTTATATTAGGAGCCCCAGATATGGCCTTCCCCCGAATAAATAACATAAGATTTTGACTACTACCCCCCTCCCTAACCCTTCTTCTTTCTAGAGGAATGGTAGAAAGAGGAGTAGGAACAGGATGAACTGTTTATCCGCCTCTTGCAGCTGGTATTGCCCACGCCGGAGCCTCTGTCGATATAGGAATCTTCTCCCTTCACCTTGCAGGAGTTTCTTCTATTTTAGGGGCCGTAAACTTTATAACTACATGCATCAATATGCGAACAAGAGGAATAACTATAGACCGTATGCCCCTTTTTGTTTGATCAATCTTCTTGACAGCA
	4139_ws  CAAATTTATAACGTTATTGTCACTGCTCACGCCTTCGTTATAATTTTCTTTATAGTAATGCCTATTATAATAGGAGGATTTGGAAATTGACTTATACCCCTTATATTAGGAGCCCCAGATATGGCCTTCCCCCGAATAAATAACATAAGATTTTGACTACTGCCCCCCTCCCTAACCCTTCTTCTTTCTAGAGGAATGGTAGAAAGAGGAGTAGGAACAGGATGAACTGTTTATCCACCTCTTGCAGCTGGTATTGCCCACGCCGGAGCCTCTGTCGATATAGGAATCTTCTCCCTTCACCTTGCAGGAGTTTCTTCTATTTTAGGGGCCGTAAACTTTATAACTACATGCATCAATATGCGAACAAGAGGAATAACTATAGACCGTATACCCCTTTTTGTTTGATCAATCTTCTTGACAGCA
	4338_ws  CAAATTTATAACGTTATTGTCACTGCTCACGCCTTCGTTATAATTTTCTTCATAGTAATGCCTATTATAATAGGAGGATTTGGAAATTGACTTATACCCCTTATATTAGGAGCCCCAGATATGGCCTTCCCCCGAATAAATAACATAAGATTTTGACTACTACCCCCCTCCCTAACCCTTCTTCTTTCTAGAGGAATGGTAGAAAGAGGAGTAGGAACAGGATGAACTGTTTATCCACCTCTTGCAGCTGGTATTGCCCACGCCGGAGCCTCTGTCGATATAGGAATCTTCTCCCTTCACCTTGCAGGAGTTTCTTCTATTTTAGGGGCCGTAAACTTTATAACTACATGCATCAATATGCGAACAAGAGGAATAACTATAGACCGTATACCCCTTTTTGTTTGATCAATCTTCTTGACAGCA
	5033     CAAATTTATAACGTTATTGTCACTGCTCACGCCTTCGTTATAATTTTCTTCATAGTAATGCCTATTATAATAGGAGGATTTGGAAATTGACTTATACCCCTTATATTAGGAGCCCCAGATATGGCCTTCCCCCGAATAAATAACATAAGATTTTGACTACTACCCCCCTCCCTAACCCTTCTTCTTTCTAGAGGAATGGTAGAAAGAGGAGTAGGAACAGGATGAACTGTTTATCCACCTCTTGCAGCTGGTATTGCCCACGCCGGAGCCTCTGTCGATATAGGAATCTTCTCCCTTCACCTTGCAGGAGTTTCTTCTATTTTAGGGGCCGTAAACTTTATAACTACATGCATCAATATGCGAACAAGAGGAATAACTATAGACCGTATACCCCTTTTTGTTTGATCAATCTTCTTGACAGCA
	5000     CAAATTTATAACGTTATTGTCACTGCTCACGCCTTCGTTATAATTTTCTTCATAGTAATGCCTATTATAATAGGAGGATTTGGAAATTGACTTATACCCCTTATATTAGGAGCCCCAGATATGGCCTTCCCCCGAATAAATAACATAAGATTTTGACTACTACCCCCCTCCCTAACCCTTCTTCTTTCTAGAGGAATGGTAGAAAGAGGGGTAGGAACAGGATGAACTGTTTATCCACCTCTTGCAGCTGGTATTGCCCACGCCGGAGCCTCTGTCGATATAGGAATCTTCTCCCTTCACCTTGCAGGAGTTTCTTCTATTTTAGGGGCCGTAAACTTTATAACTACATGCATCAATATGCGAACAAGAGGAATAACTATAGACCGTATACCCCTTTTTGTTTGATCAATCTTCTTGACAGCA
	5045     CAAATTTATAACGTTATTGTCACTGCTCACGCCTTCGTTATAATTTTCTTCATAGTAATGCCTATTATAATAGGAGGATTTGGAAATTGACTTATACCCCTTATATTAGGAGCCCCAGATATGGCCTTCCCCCGAATAAATAACATAAGATTTTGACTACTACCCCCCTCCCTAACCCTTCTTCTTTCTAGAGGAATGGTAGAAAGAGGGGTAGGAACAGGATGAACTGTTTATCCACCTCTTGCAGCTGGTATTGCCCACGCCGGAGCCTCTGTCGATATAGGAATCTTCTCCCTTCACCTTGCAGGAGTTTCTTCTATTTTAGGGGCCGTAAACTTTATAACTACATGCATCAATATGCGAACAAGAGGAATAACTATAGACCGTATACCCCTTTTTGTTTGATCAATCTTCTTGACAGCA
	7748     CAAATTTATAACGTTATTGTCACTGCTCACGCCTTCGTTATAATTTTCTTCATAGTAATGCCTATTATAATAGGAGGATTTGGAAATTGACTTATACCCCTTATATTAGGAGCCCCAGATATGGCCTTCCCCCGAATAAATAACATAAGATTTTGACTACTACCCCCCTCCCTAACCCTTCTTCTTTCTAGAGGAATGGTAGAAAGAGGGGTAGGAACAGGATGAACTGTTTATCCACCTCTTGCAGCTGGTATTGCCCACGCCGGAGCCTCTGTCGATATAGGAATCTTCTCCCTTCACCTTGCAGGAGTTTCTTCTATTTTAGGGGCCGTAAACTTTATAACTACATGCATCAATATGCGAACAAGAGGAATAACTATAGACCGTATACCCCTTTTTGTTTGATCAATCTTCTTGACAGCA
	5028_ws  CAAATTTATAACGTTATTGTCACTGCTCACGCCTTCGTTATAATTTTCTTCATAGTAATGCCTATTATAATAGGAGGATTTGGAAATTGACTTATACCCCTTATATTAGGAGCCCCAGATATGGCCTTCCCCCGAATAAATAACATAAGATTTTGACTACTACCCCCCTCCCTAACCCTTCTTCTTTCTAGAGGAATGGTAGAAAGAGGAGTAGGAACAGGATGAACTGTTTATCCACCTCTTGCAGCTGGTATTGCCCACGCCGGAGCCTCTGTCGATATAGGAATCTTCTCCCTTCACCTTGCAGGAGTTTCTTCTATTTTAGGGGCCGTAAACTTTATAACTACATGCATCAATATGCGAACAAGAGGAATAACTATAGACCGTATACCCCTTTTTGTTTGATCAATCTTCTTGACAGCA
	7759     CAAATTTATAACGTTATTGTCACTGCTCACGCCTTCGTTATAATTTTCTTCATAGTAATGCCTATTATAATAGGAGGATTTGGAAATTGACTTATACCCCTTATATTAGGAGCCCCAGATATGGCCTTCCCCCGAATAAATAACATAAGATTTTGACTACTACCCCCCTCCCTAACCCTTCTTCTTTCTAGAGGAATGGTAGAAAGAGGAGTAGGAACAGGATGAACTGTTTATCCACCTCTTGCAGCTGGTATTGCCCACGCCGGAGCCTCTGTCGATATAGGAATCTTCTCCCTTCACCTTGCAGGAGTTTCTTCTATTTTAGGGGCCGTAAACTTTATAACTACATGCATCAATATGCGAACAAGAGGAATAACTATAGACCGTATACCCCTTTTTGTTTGATCAATCTTCTTGACAGCA
	2191     CAAATTTATAACGTTATTGTCACTGCTCACGCCTTCGTTATAATTTTCTTCATAGTAATACCTATTATAATAGGAGGATTTGGAAATTGACTTATACCCCTTATATTAGGAGCCCCAGATATGGCCTTCCCCCGAATAAATAACATAAGATTTTGACTACTACCCCCCTCCCTAACCCTTCTTCTTTCTAGAGGAATGGTAGAAAGAGGAGTAGGAACAGGATGAACTGTTTATCCACCTCTTGCAGCTGGTATTGCCCACGCCGGAGCCTCTGTCGATATAGGAATCTTCTCCCTTCACCTTGCAGGAGTTTCTTCTATTTTAGGAGCCGTAAACTTTATAACTACATGCATCAATATGCGAACAAGAGGAATAACTATAGACCGTATGCCCCTTTTTGTTTGATCAATCTTCTTGACAGCA
	1445     CAAATTTATAACGTTATTGTCACTGCTCACGCCTTCGTTATAATTTTCTTCATAGTAATGCCTATTATAATAGGAGGATTTGGAAATTGACTTATACCCCTTATATTAGGAGCCCCAGATATGGCCTTCCCCCGAATAAATAACATAAGATTTTGACTACTACCCCCCTCCCTAACCCTTCTTCTTTCTAGAGGAATGGTAGAAAGAGGGGTAGGAACAGGATGAACTGTTTATCCACCTCTTGCAGCTGGTATTGCCCACGCCGGAGCCTCTGTCGATATAGGAATCTTCTCCCTTCACCTTGCAGGAGTTTCTTCTATTTTAGGAGCCGTAAACTTTATAACTACATGCATCAATATGCGAACAAGAGGAATAACTATAGACCGTATACCCCTTTTTGTTTGATCAATCTTCTTGACAGCA
	8257     CAAATTTATAACGTTATTGTCACTGCTCACGCCTTCGTTATAATTTTCTTCATAGTAATGCCTATTATAATAGGAGGATTTGGAAATTGACTTATACCCCTTATATTAGGAGCCCCAGATATGGCCTTCCCCCGAATAAATAACATAAGATTTTGACTACTACCCCCCTCCCTAACCCTTCTTCTTTCTAGAGGAATGGTAGAAAGAGGGGTAGGAACAGGATGAACTGTTTATCCACCTCTTGCAGCTGGTATTGCCCACGCCGGAGCCTCTGTCGATATAGGAATCTTCTCCCTTCACCTTGCAGGAGTTTCTTCTATTTTAGGAGCCGTAAACTTTATAACTACATGCATCAATATGCGAACAAGAGGAATAACTATAGACCGTATACCCCTTTTTGTTTGATCAATCTTCTTGACAGCA
	6959_ws  CAAATTTATAACGTTATTGTCACTGCTCACGCCTTCGTTATAATTTTCTTCATAGTAATGCCTATTATAATAGGAGGATTTGGAAATTGACTTATACCCCTTATATTAGGAGCCCCAGATATGGCCTTCCCCCGAATAAATAACATAAGATTTTGACTACTACCCCCCTCCCTAACCCTTCTTCTTTCTAGAGGAATGGTAGAAAGAGGAGTAGGAACAGGATGAACTGTTTATCCACCTCTTGCAGCTGGTATTGCCCACGCCGGAGCCTCTGTCGATATAGGAATCTTCTCCCTTCACCTTGCAGGAGTTTCTTCTATTTTAGGAGCCGTAAACTTTATAACTACATGCATCAATATGCGAACAAGAGGAATAACTATAGACCGTATACCCCTTTTTGTTTGATCAATCTTCTTGACAGCA
	5002_ws  CAAATTTATAACGTTATTGTCACTGCTCACGCCTTCGTTATAATTTTCTTCATAGTAATGCCTATTATAATAGGAGGATTTGGAAATTGACTTATACCCCTTATATTAGGAGCCCCAGATATGGCCTTCCCCCGAATAAATAACATAAGATTTTGACTACTACCCCCCTCCCTAACCCTTCTTCTTTCTAGAGGAATGGTAGAAAGAGGAGTAGGAACAGGATGAACTGTTTATCCACCTCTTGCAGCTGGTATTGCCCACGCCGGAGCCTCTGTCGATATAGGAATCTTCTCCCTTCACCTTGCAGGAGTTTCTTCTATTTTAGGAGCCGTAAACTTTATAACTACATGCATCAATATGCGAACAAGAGGAATAACTATAGACCGTATACCCCTTTTTGTTTGATCAATCTTCTTGACAGCA
	5079_ws  CAAATTTATAACGTTATTGTCACTGCTCACGCCTTCGTTATAATTTTCTTCATAGTAATGCCTATTATAATAGGAGGATTTGGAAATTGACTTATACCCCTTATATTAGGAGCCCCAGATATGGCCTTCCCCCGAATAAATAACATAAGATTTTGACTACTACCCCCCTCCCTAACCCTTCTTCTTTCTAGAGGAATGGTAGAAAGAGGAGTAGGAACAGGATGAACTGTTTATCCACCTCTTGCAGCTGGTATTGCCCACGCCGGAGCCTCTGTCGATATAGGAATCTTCTCCCTTCACCTTGCAGGAGTTTCTTCTATTTTAGGAGCCGTAAACTTTATAACTACATGCATCAATATGCGAACAAGAGGAATAACTATAGACCGTATACCCCTTTTTGTTTGATCAATCTTCTTGACAGCA
	2180_ws  CAAATTTATAACGTTATTGTCACTGCTCACGCCTTCGTTATAATTTTCTTCATAGTAATGCCTATTATAATAGGAGGATTTGGAAATTGACTTATACCCCTTATATTAGGAGCCCCAGATATGGCCTTCCCCCGAATAAATAACATAAGATTTTGACTACTACCCCCCTCCCTAACCCTTCTTCTTTCTAGAGGAATGGTAGAAAGGGGAGTAGGAACAGGATGAACTGTTTATCCACCTCTTGCAGCTGGTATTGCCCACGCCGGAGCCTCTGTCGATATAGGAATCTTCTCCCTTCACCTTGCAGGAGTTTCTTCTATTTTAGGAGCCGTAAACTTTATAACTACATGCATCAATATGCGAACAAGAGGAATAACTATAGACCGTATACCCCTTTTTGTTTGATCAATCTTCTTGACAGCA
	4144_ws  CAAATTTATAACGTTATTGTCACTGCTCACGCCTTCATTATAATTTTCTTCATAGTAATGCCTATTATAATAGGAGGATTTGGAAATTGACTTATACCCCTTATATTAGGAGCCCCAGATATGGCCTTCCCCCGAATAAATAACATAAGATTTTGACTACTACCCCCCTCCCTAACCCTTCTTCTTTCTAGAGGAATGGTAGAAAGAGGAGTAGGAACAGGATGAACTGTTTATCCACCTCTTGCAGCTGGTATTGCCCACGCCGGAGCCTCTGTCGATATAGGAATCTTCTCCCTTCACCTTGCAGGAGTTTCTTCTATTTTAGGAGCCGTAAACTTTATAACTACATGCATCAATATGCGAACAAGAGGAATAACTATAGACCGTATACCCCTTTTTGTTTGATCAATCTTCTTGACAGCA
	5061_ws  CAAATTTATAACGTTATTGTCACTGCTCACGCCTTCGTTATAATTTTCTTCATAGTAATGCCTATTATAATAGGAGGATTTGGAAATTGACTTATACCCCTTATATTAGGAGCCCCAGATATGGCCTTCCCCCGAATAAATAACATAAGATTTTGACTTCTTCCCCCCTCCCTAACCCTTCTTCTTTCTAGAGGAATGGTAGAAAGAGGAGTAGGAACAGGATGAACTGTTTATCCACCTCTTGCAGCTGGTATTGCCCACGCCGGAGCCTCTGTCGATATAGGAATCTTCTCCCTTCACCTTGCAGGAGTTTCTTCTATTTTAGGAGCCGTAAACTTTATAACTACATGCATCAATATGCGAACAAGAGGAATAACTATAGACCGTATACCCCTTTTTGTTTGATCAATCTTCTTGACAGCA
	2188_ws  CAAATTTATAACGTTATTGTCACTGCTCACGCCTTCGTTATAATTTTCTTCATAGTAATGCCTATTATAATAGGAGGATTTGGAAATTGACTTATACCCCTTATATTAGGAGCCCCAGATATGGCCTTCCCCCGAATAAATAACATAAGATTTTGACTACTACCCCCCTCCCTAACCCTTCTTCTTTCTAGAGGAATGGTAGAAAGAGGAGTAGGAACAGGATGAACTGTTTACCCACCTCTTGCAGCTGGTATTGCCCACGCCGGGGCCTCTGTCGATATAGGAATCTTCTCCCTTCACCTTGCAGGAGTTTCTTCTATTTTAGGAGCCGTAAACTTTATAACTACATGCATCAACATGCGAACAAGAGGAATAACTATAGACCGTATACCCCTTTTTGTCTGATCAATCTTCTTGACAGCA
	5017_ws  CAAATTTATAACGTTATTGTCACTGCTCACGCCTTCGTTATAATTTTCTTCATAGTAATGCCTATTATGATAGGAGGATTTGGAAATTGACTTATACCCCTTATATTAGGAGCCCCAGATATGGCCTTCCCCCGAATAAATAACATAAGATTTTGACTACTACCCCCCTCCCTAACCCTTCTTCTTTCTAGAGGAATGGTAGAAAGAGGAGTAGGAACAGGATGAACTGTTTACCCACCTCTTGCAGCTGGTATTGCCCACGCCGGGGCCTCTGTCGATATAGGAATCTTCTCCCTTCACCTTGCAGGAGTTTCTTCTATTTTAGGAGCCGTAAACTTTATAACTACATGCATCAACATGCGAACAAGAGGAATAACTATAGACCGTATACCCCTTTTTGTTTGATCAATCTTCTTGACAGCA
	0696_ws  CAAATTTATAACGTTATTGTCACTGCTCACGCCTTCGTTATAATTTTCTTCATAGTAATGCCTATTATAATAGGAGGATTTGGAAATTGACTTATACCCCTTATATTAGGAGCCCCAGATATGGCCTTCCCCCGAATAAATAACATAAGATTTTGACTACTACCCCCCTCCCTAACCCTTCTTCTTTCTAGAGGAATGGTAGAAAGAGGAGTAGGAACAGGATGAACTGTTTACCCACCTCTTGCAGCTGGTATTGCCCACGCCGGGGCCTCTGTCGATATAGGAATCTTCTCCCTTCACCTTGCAGGAGTTTCTTCTATTTTAGGAGCCGTAAACTTTATAACTACATGCATCAACATGCGAACAAGAGGAATAACTATAGACCGTATACCCCTTTTTGTTTGATCAATCTTCTTGACAGCA
	2190_ws  CAAATTTATAACGTTATTGTCACTGCTCACGCCTTCGTTATAATTTTCTTCATAGTAATGCCTATTATAATAGGAGGATTTGGAAATTGACTTATACCCCTTATATTAGGAGCCCCAGATATGGCCTTCCCCCGAATAAATAACATAAGATTTTGACTACTACCCCCCTCCCTAACCCTTCTTCTTTCTAGAGGAATGGTAGAAAGAGGAGTAGGAACAGGATGAACTGTTTACCCACCTCTTGCAGCTGGTATTGCCCACGCCGGGGCCTCTGTCGATATAGGAATCTTCTCCCTTCACCTTGCAGGAGTTTCTTCTATTTTAGGAGCCGTAAACTTTATAACTACATGCATCAACATGCGAACAAGAGGAATAACTATAGACCGTATACCCCTTTTTGTTTGATCAATCTTCTTGACAGCA
	2221_ws  CAAATTTATAACGTTATTGTCACTGCTCACGCCTTCGTTATAATTTTCTTCATAGTAATGCCTATTATAATAGGAGGATTTGGAAATTGACTTATACCCCTTATATTAGGAGCCCCAGATATGGCCTTCCCCCGAATAAATAACATAAGATTTTGACTACTACCCCCCTCCCTAACCCTTCTTCTTTCTAGAGGAATGGTAGAAAGAGGAGTAGGAACAGGATGAACTGTTTACCCACCTCTTGCAGCTGGTATTGCCCACGCCGGGGCCTCTGTCGATATAGGAATCTTCTCCCTTCACCTTGCAGGAGTTTCTTCTATTTTAGGAGCCGTAAACTTTATAACTACATGCATCAACATGCGAACAAGAGGAATAACTATAGACCGTATACCCCTTTTTGTTTGATCAATCTTCTTGACAGCA
	3818_ws  CAAATTTATAACGTTATTGTCACTGCTCACGCCTTCGTTATAATTTTCTTCATAGTAATGCCTATTATAATAGGAGGATTTGGAAATTGACTTATACCCCTTATATTAGGAGCCCCAGATATGGCCTTCCCCCGAATAAATAACATAAGATTTTGACTACTACCCCCCTCCCTAACCCTTCTTCTTTCTAGAGGAATGGTAGAAAGAGGAGTAGGAACAGGATGAACTGTTTACCCACCTCTTGCAGCTGGTATTGCCCACGCCGGGGCCTCTGTCGATATAGGAATCTTCTCCCTTCACCTTGCAGGAGTTTCTTCTATTTTAGGAGCCGTAAACTTTATAACTACATGCATCAACATGCGAACAAGAGGAATAACTATAGACCGTATACCCCTTTTTGTTTGATCAATCTTCTTGACAGCA
	4136_ws  CAAATTTATAACGTTATTGTCACTGCTCACGCCTTCGTTATAATTTTCTTCATAGTAATGCCTATTATAATAGGAGGATTTGGAAATTGACTTATACCCCTTATATTAGGAGCCCCAGATATGGCCTTCCCCCGAATAAATAACATAAGATTTTGACTACTACCCCCCTCCCTAACCCTTCTTCTTTCTAGAGGAATGGTAGAAAGAGGAGTAGGAACAGGATGAACTGTTTACCCACCTCTTGCAGCTGGTATTGCCCACGCCGGGGCCTCTGTCGATATAGGAATCTTCTCCCTTCACCTTGCAGGAGTTTCTTCTATTTTAGGAGCCGTAAACTTTATAACTACATGCATCAACATGCGAACAAGAGGAATAACTATAGACCGTATACCCCTTTTTGTTTGATCAATCTTCTTGACAGCA
	4154_ws  CAAATTTATAACGTTATTGTCACTGCTCACGCCTTCGTTATAATTTTCTTCATAGTAATGCCTATTATAATAGGAGGATTTGGAAATTGACTTATACCCCTTATATTAGGAGCCCCAGATATGGCCTTCCCCCGAATAAATAACATAAGATTTTGACTACTACCCCCCTCCCTAACCCTTCTTCTTTCTAGAGGAATGGTAGAAAGAGGAGTAGGAACAGGATGAACTGTTTACCCACCTCTTGCAGCTGGTATTGCCCACGCCGGGGCCTCTGTCGATATAGGAATCTTCTCCCTTCACCTTGCAGGAGTTTCTTCTATTTTAGGAGCCGTAAACTTTATAACTACATGCATCAACATGCGAACAAGAGGAATAACTATAGACCGTATACCCCTTTTTGTTTGATCAATCTTCTTGACAGCA
	5047_ws  CAAATTTATAACGTTATTGTCACTGCTCACGCCTTCGTTATAATTTTCTTCATAGTAATGCCTATTATAATAGGAGGATTTGGAAATTGACTTATACCCCTTATATTAGGAGCCCCAGATATGGCCTTCCCCCGAATAAATAACATAAGATTTTGACTACTACCCCCCTCCCTAACCCTTCTTCTTTCTAGAGGAATGGTAGAAAGAGGAGTAGGAACAGGATGAACTGTTTACCCACCTCTTGCAGCTGGTATTGCCCACGCCGGGGCCTCTGTCGATATAGGAATCTTCTCCCTTCACCTTGCAGGAGTTTCTTCTATTTTAGGAGCCGTAAACTTTATAACTACATGCATCAACATGCGAACAAGAGGAATAACTATAGACCGTATACCCCTTTTTGTTTGATCAATCTTCTTGACAGCA
	8292_ws  CAAATTTATAACGTTATTGTCACTGCTCACGCCTTCGTTATAATTTTCTTCATAGTAATGCCTATTATAATAGGAGGATTTGGAAATTGACTTATACCCCTTATATTAGGAGCCCCAGATATGGCCTTCCCCCGAATAAATAACATAAGATTTTGACTGCTACCCCCCTCCCTAACCCTTCTTCTTTCTAGAGGAATGGTAGAAAGAGGAGTAGGAACAGGATGAACTGTTTACCCACCTCTTGCAGCTGGTATTGCCCACGCCGGGGCCTCTGTCGATATAGGAATCTTCTCCCTTCACCTTGCAGGAGTTTCTTCTATTTTAGGAGCCGTAAACTTTATAACTACATGCATCAACATGCGAACAAGAGGAATAACTATAGACCGTATACCCCTTTTTGTTTGATCAATCTTCTTGACAGCA
	8320_ws  CAAATTTATAACGTTATTGTCACTGCTCACGCCTTCGTTATAATTTTCTTCATAGTAATGCCCATTATAATAGGAGGATTTGGAAATTGACTTATACCCCTTATATTAGGAGCCCCAGATATGGCCTTCCCCCGAATAAATAACATAAGATTTTGACTACTACCCCCCTCCCTAACCCTTCTTCTTTCTAGAGGAATGGTAGAAAGAGGGGTAGGAACAGGATGAACTGTTTACCCACCTCTTGCAGCTGGTATTGCCCACGCCGGGGCCTCTGTCGATATAGGAATCTTCTCCCTTCACCTTGCAGGAGTTTCTTCTATTTTAGGAGCCGTAAACTTTATAACTACATGCATCAACATGCGAACAAGAGGAATAACTATAGACCGTATACCCCTTTTTGTTTGATCAATCTTCTTGACAGCA
	5031_ws  CAAATTTATAACGTTATTGTCACTGCTCACGCCTTCGTTATAATTTTCTTCATAGTAATGCCTATTATAATAGGAGGATTTGGAAATTGACTTATACCCCTTATATTAGGAGCCCCAGATATGGCCTTCCCCCGAATAAATAACATAAGATTTTGACTACTACCCCCCTCCCTAACCCTTCTTCTTTCTAGAGGAATGGTAGAAAGAGGAGTAGGAACAGGATGAACTGTTTACCCACCTCTTGCAGCTGGTATTGCCCACGCCGGGGCCTCTGTCGATATAGGAATCTTCTCCCTTCACCTTGCAGGAGTTTCTTCTATTTTAGGAGCCGTAAACTTTATAACTACATGCATCAACATGCGAACAAGAGGAATAACTATAGACCGTATACCCCTTTTTGTTTGATCAATCTTCTTGACAGCA
	7749_ws  CAAATTTATAACGTTATTGTCACTGCTCACGCCTTCGTTATAATTTTCTTCATAGTAATGCCTATTATAATAGGAGGATTTGGAAATTGACTTATACCCCTTATATTAGGAGCCCCAGATATGGCCTTCCCCCGAATAAATAACATAAGATTTTGACTACTACCCCCCTCCCTAACCCTTCTTCTTTCTAGAGGAATGGTAGAAAGAGGAGTAGGAACAGGATGAACTGTTTACCCACCTCTTGCAGCTGGTATTGCCCACGCCGGGGCCTCTGTCGATATAGGAATCTTCTCCCTTCACCTTGCAGGAGTTTCTTCTATTTTAGGAGCCGTAAACTTTATAACTACATGCATCAACATGCGAACAAGAGGAATAACTATAGACCGTATGCCCCTTTTTGTTTGATCAATCTTCTTGACAGCA
	3803     CAAATTTATAACGTTATTGTCACTGCTCACGCCTTCGTTATAATTTTCTTCAtagtaatgcCTATTATAATAGGAGGATTTGGAAATTGACTTATACCCCTTATATTAGGAGCCCCAGATATGGCCTTCCCCCGAATAAATAACATAAGATTTTGACTACTACCCCCCTCCCTAACCCTTCTTCTTTCTAGAGGAATGGTAGAAAGAGGAGTAGGAACAGGATGAACTGTTTACCCACCTCTTGCAGCTGGTATTGCCCACGCCGGAGCCTCTGTCGATATAGGAATCTTCTCCCTTCACCTTGCAGGAGTTTCTTCTATTTTAGGAGCCGTAAACTTTATAACTACATGCATCAACATGCGAACAAGAGGAATAACTATAGACCGTATGCCCCTTTTTGTTTGATCAATCTTCTTGACAGCA
	2197_ws  CAAATTTATAACGTTATTGTCACTGCTCACGCCTTCGTTATAATTTTCTTCATAGTAATGCCTATTATAATAGGAGGATTTGGAAATTGACTTATACCCCTTATATTAGGAGCCCCAGATATGGCCTTCCCCCGAATAAATAACATAAGATTTTGACTACTACCCCCCTCCCTAACCCTTCTTCTTTCTAGAGGAATGGTAGAAAGAGGAGTAGGAACAGGATGAACTGTTTACCCACCTCTTGCAGCTGGTATTGCCCACGCCGGAGCCTCTGTCGATATAGGAATCTTCTCCCTTCACCTTGCAGGAGTTTCTTCTATTTTAGGAGCCGTAAACTTTATAACTACATGCATCAACATGCGAACAAGAGGAATAACTATAGACCGTATACCCCTTTTTGTTTGATCAATCTTCTTGACAGCA
	5006_ws  CAAATTTATAACGTTATTGTCACTGCTCACGCCTTCGTTATAATTTTCTTCATAGTAATGCCTATTATAATAGGAGGATTTGGAAATTGACTTATACCCCTTATATTAGGAGCCCCAGATATGGCCTTTCCCCGAATAAATAACATAAGATTTTGACTACTACCCCCCTCCCTAACCCTTCTTCTTTCTAGAGGAATGGTAGAAAGAGGAGTAGGAACAGGATGAACTGTTTACCCACCTCTTGCAGCTGGTATTGCCCACGCCGGAGCCTCTGTCGATATAGGAATCTTCTCCCTTCACCTTGCAGGAGTTTCTTCTATTTTAGGAGCCGTAAACTTTATAACTACATGCATCAACATGCGAACAAGAGGAATAACTATAGACCGTATACCCCTTTTTGTTTGATCAATCTTCTTGACAGCA
	3804_ws  CAAATTTATAACGTTATTGTCACTGCTCACGCCTTCGTTATAATTTTCTTCATAGTAATGCCTATTATAATAGGAGGATTTGGAAATTGACTTATACCCCTTATATTAGGAGCCCCAGATATGGCCTTCCCCCGAATAAATAACATAAGATTTTGACTACTACCCCCCTCCCTAACCCTTCTTCTTTCTAGAGGAATGGTAGAAAGAGGAGTAGGAACAGGATGAACTGTTTACCCACCTCTTGCAGCTGGTATTGCCCACGCCGGAGCCTCTGTCGATATAGGAATCTTCTCCCTTCACCTTGCAGGAGTTTCTTCTATTTTAGGAGCCGTAAATTTTATAACTACATGCATCAACATGCGAACAAGAGGAATAACTATAGACCGTATACCCCTTTTTGTTTGATCAATCTTCTTGACAGCA
	4148_ws  CAAATTTATAACGTTATTGTCACTGCTCACGCCTTCGTTATAATTTTCTTCATAGTAATGCCTATTATAATAGGAGGATTTGGAAATTGACTTATACCCCTTATATTAGGAGCCCCAGATATGGCCTTCCCCCGAATAAATAACATAAGATTTTGACTACTACCCCCCTCCCTAACCCTTCTTCTTTCTAGAGGAATGGTAGAAAGAGGAGTAGGAACAGGATGAACTGTTTACCCACCTCTTGCAGCTGGTATTGCCCACGCCGGAGCCTCTGTCGATATAGGAATCTTCTCCCTTCACCTTGCAGGAGTTTCTTCTATTTTAGGAGCCGTAAATTTTATAACTACATGCATCAACATGCGAACAAGAGGAATAACTATAGACCGTATACCCCTTTTTGTTTGATCAATCTTCTTGACAGCA
	4335_ws  CAAATTTATAACGTTATTGTCACTGCTCACGCCTTCGTTATAATTTTCTTCATAGTAATGCCTATTATAATAGGAGGATTTGGAAATTGACTTATACCCCTTATATTAGGAGCCCCAGATATGGCCTTCCCCCGAATAAATAACATAAGATTTTGACTACTACCCCCCTCCCTAACCCTTCTTCTTTCTAGAGGAATGGTAGAAAGAGGAGTAGGAACAGGATGAACTGTTTACCCACCTCTTGCAGCTGGTATTGCCCACGCCGGAGCCTCTGTCGATATAGGAATCTTCTCCCTTCACCTTGCAGGAGTTTCTTCTATTTTAGGAGCCGTAAATTTTATAACTACATGCATCAACATGCGAACAAGAGGAATAACTATAGACCGTATACCCCTTTTTGTTTGATCAATCTTCTTGACAGCA
	5072_ws  CAAATTTATAACGTTATTGTCACTGCTCACGCCTTCGTTATAATTTTCTTCATAGTAATGCCTATTATAATAGGAGGATTTGGAAATTGACTTATACCCCTTATATTAGGAGCCCCAGATATGGCCTTCCCCCGAATAAATAACATAAGATTTTGACTACTACCCCCCTCCCTAACCCTTCTTCTTTCTAGAGGAATGGTAGAAAGAGGAGTAGGAACAGGATGAACTGTTTACCCACCTCTTGCAGCTGGTATTGCCCACGCCGGAGCCTCTGTCGATATAGGAATCTTCTCCCTTCACCTTGCAGGAGTTTCTTCTATTTTAGGAGCCGTAAATTTTATAACTACATGCATCAACATGCGAACAAGAGGAATAACTATAGACCGTATACCCCTTTTTGTTTGATCAATCTTCTTGACAGCA
	4159_ws  CAAATTTATAACGTTATTGTCACTGCTCACGCCTTCGTTATAATTTTCTTCATAGTAATGCCTATTATAATAGGAGGATTTGGAAATTGACTTATACCCCTTATATTAGGAGCCCCAGATATGGCCTTCCCCCGAATAAATAACATAAGATTTTGACTACTACCCCCCTCCCTAACCCTTCTTCTTTCTAGAGGAATGGTAGAAAGAGGAGTAGGAACAGGATGAACTGTTTACCCACCTCTTGCAGCTGGTATTGCCCACGCCGGAGCCTCTGTCGATATAGGAATCTTCTCCCTTCACCTTGCAGGAGTTTCTTCTATTTTAGGAGCCGTAAATTTTATAACTACATGCATCAACATGCGAACAAGAGGAATAACTATAGACCGTATACCCCTTTTTGTTTGATCAATCTTCTTGACAGCA
	2173_ws  CAAATTTATAACGTTATTGTCACTGCTCACGCCTTCGTTATAATTTTCTTCATAGTAATGCCTATTATAATAGGAGGATTTGGAAATTGACTTATACCCCTTATACTAGGAGCCCCAGATATGGCCTTCCCCCGAATAAATAACATAAGATTTTGACTACTACCCCCCTCCCTAACCCTTCTTCTTTCTAGAGGAATGGTAGAAAGAGGAGTAGGAACAGGATGAACTGTTTACCCACCTCTTGCAGCTGGTATTGCCCACGCCGGAGCCTCTGTTGATATAGGAATCTTCTCCCTTCACCTTGCAGGAGTTTCTTCTATTTTAGGAGCCGTAAACTTTATAACTACATGCATCAACATGCGAACAAGAGGAATAACTATAGACCGTATACCCCTTTTTGTTTGATCAATCTTCTTGACAGCA
	3820     CAAATTTATAACGTTATTGTCACTGCTCACGCCTTCGTTATAATTTTCTTCATAGTAATGCCTATTATAATAGGAGGATTTGGAAATTGACTTATACCCCTTATATTAGGAGCCCCAGATATGGCCTTCCCCCGAATAAATAACATAAGATTTTGACTACTACCCCCCTCCCTAACCCTTCTTCTTTCTAGAGGAATGGTAGAAAGAGGAGTAGGAACAGGATGAACTGTTTACCCACCTCTTGCAGCTGGTATTGCCCACGCCGGAGCCTCTGTCGATATAGGAATCTTCTCCCTTCACCTTGCAGGAGTTTCTTCTATTTTAGGAGCCGTAAACTTTATAACTACATGCATCAACATGCGAACAAGAGGAATAACTATAGACCGTATACCCCTTTTTGTTTGATCAATCTTCTTGACAGCA
	3806     CAAATTTATAACGTTATTGTCACTGCTCACGCCTTCGTTATAATTTTCTTCATAGTAATGCCTATTATAATAGGAGGATTTGGAAATTGACTTATACCCCTTATATTAGGAGCCCCAGATATGGCCTTCCCCCGAATAAATAACATAAGATTTTGACTTCTACCCCCCTCCCTAACCCTTCTTCTTTCTAGAGGAATGGTAGAAAGAGGAGTAGGAACAGGATGAACTGTTTACCCACCTCTTGCAGCTGGTATTGCCCACGCCGGAGCCTCTGTCGATATAGGAATCTTCTCCCTTCACCTTGCAGGAGTTTCTTCTATTTTAGGAGCCGTAAACTTTATAACTACATGCATCAACATGCGAACAAGAGGAATAACTATAGACCGTATACCCCTTTTTGTTTGATCAATCTTCTTGACAGCA
	5037     CAAATTTATAACGTTATTGTCACTGCTCACGCCTTCGTTATAATTTTCTTCATAGTAATGCCTATTATAATAGGAGGATTTGGAAATTGACTTATACCCCTTATATTAGGAGCCCCAGATATGGCCTTCCCCCGAATAAATAACATAAGATTTTGACTTCTACCCCCCTCCCTAACCCTTCTTCTTTCTAGAGGAATGGTAGAAAGAGGAGTAGGAACAGGATGAACTGTTTACCCACCTCTTGCAGCTGGTATTGCCCACGCCGGAGCCTCTGTCGATATAGGAATCTTCTCCCTTCACCTTGCAGGAGTTTCTTCTATTTTAGGAGCCGTAAACTTTATAACTACATGCATCAACATGCGAACAAGAGGAATAACTATAGACCGTATACCCCTTTTTGTTTGATCAATCTTCTTGACAGCA
	0742_ws  CAAATTTATAACGTTATTGTCACTGCTCACGCCTTCGTTATaATTTTCTTCATAGTAATGCCTATTATAATAGGAGGATTTGGAAATTGACTTATACCCCTTATATTAGGAGCCCCAGATATGGCCTTCCCCCGAATAAATAACATAAGATTTTGACTACTACCCCCCTCCCTAACCCTTCTTCTTTCTAGAGGAATGGTAGAAAGAGGAGTAGGAACAGGATGAACTGTTTACCCACCTCTTGCAGCTGGTATTGCCCACGCCGGAGCCTCTGTCGATATAGGAATCTTCTCCCTTCACCTTGCAGGAGTTTCTTCTATTTTAGGAGCCGTAAACTTTATAACTACATGCATCAACATGCGAACAAGAGGAATAACTATAGACCGTATACCCCTTTTTGTTTGATCAATCTTCTTGACAGCA
	2226_ws  CAAATTTATAACGTTATTGTCACTGCTCACGCCTTCGTTATAATTTTCTTCATAGTAATGCCTATTATAATAGGAGGATTTGGAAATTGACTTATACCCCTTATATTAGGAGCCCCAGATATGGCCTTCCCCCGAATAAATAACATAAGATTTTGACTACTACCCCCCTCCCTAACCCTTCTTCTTTCTAGAGGAATGGTAGAAAGAGGAGTAGGAACAGGATGAACTGTTTACCCACCTCTTGCAGCTGGTATTGCCCACGCCGGAGCCTCTGTCGATATAGGAATCTTCTCCCTTCACCTTGCAGGAGTTTCTTCTATTTTAGGAGCCGTAAACTTTATAACTACATGCATCAACATGCGAACAAGAGGAATAACTATAGACCGTATACCCCTTTTTGTTTGATCAATCTTCTTGACAGCA
	5059_ws  CAAATTTATAACGTTATTGTCACTGCTCACGCCTTCGTTATAATTTTCTTCATAGTAATGCCTATTATAATAGGAGGATTTGGAAATTGACTTATACCCCTTATATTAGGAGCCCCAGATATGGCCTTCCCCCGAATAAATAACATAAGATTTTGACTACTACCCCCCTCCCTAACCCTTCTTCTTTCTAGAGGAATGGTAGAAAGAGGAGTAGGAACAGGATGAACTGTTTACCCACCTCTTGCAGCTGGTATTGCCCACGCCGGAGCCTCTGTCGATATAGGAATCTTCTCCCTTCACCTTGCAGGAGTTTCTTCTATTTTAGGAGCCGTAAACTTTATAACTACATGCATCAACATGCGAACAAGAGGAATAACTATAGACCGTATACCCCTTTTTGTTTGATCAATCTTCTTGACAGCA
	8265_ws  CAAATTTATAACGTTATTGTCACTGCTCACGCCTTCGTTATAATTTTCTTCATAGTAATGCCTATTATAATAGGAGGATTTGGAAATTGACTTATACCCCTTATATTAGGAGCCCCAGATATGGCCTTCCCCCGAATAAATAACATAAGATTTTGACTACTGCCCCCCTCCCTAACCCTTCTTCTTTCTAGAGGAATGGTAGAAAGAGGAGTAGGAACAGGATGAACTGTTTACCCACCTCTTGCAGCTGGTATTGCCCACGCCGGGGCCTCTGTCGATATAGGAATCTTCTCCCTTCACCTTGCAGGAGTTTCTTCTATTTTAGGAGCCGTAAACTTTATAACTACATGCATCAACATGCGAACAAGAGGAATAACTATAGACCGAATACCCCTTTTTGTTTGATCAATCTTCTTGACAGCA
	2172_ws  CAAATTTATAACGTTATTGTCACTGCTCACGCCTTCGTTATAATTTTCTTCATAGTAATGCCTATTATAATAGGAGGATTTGGAAATTGACTTATACCCCTTATATTAGGAGCCCCAGATATGGCCTTCCCCCGAATAAATAACATAAGATTTTGACTACTGCCCCCCTCCCTAACCCTTCTTCTTTCTAGAGGAATGGTAGAAAGAGGAGTAGGAACAGGATGAACTGTTTACCCACCTCTTGCAGCTGGTATTGCCCACGCCGGAGCCTCTGTCGATATAGGAATCTTCTCCCTTCACCTTGCAGGAGTTTCTTCTATTTTAGGAGCCGTAAACTTTATAACTACATGCATCAACATGCGAACAAGAGGAATAACTATAGACCGTATACCCCTTTTTGTTTGATCAATCTTCTTGACAGCA
	4138_ws  CAAATTTATAACGTTATTGTCACTGCTCACGCCTTCGTTATAATTTTCTTCATAGTAATGCCTATTATAATAGGAGGATTTGGAAATTGACTTATACCCCTTATATTAGGAGCCCCAGATATGGCCTTCCCCCGAATAAATAACATAAGATTTTGACTACTGCCCCCCTCCCTAACCCTTCTTCTTTCTAGAGGAATGGTAGAAAGAGGAGTAGGAACAGGATGAACTGTTTACCCACCTCTTGCAGCTGGCATTGCCCACGCCGGAGCCTCTGTCGATATAGGAATCTTCTCCCTTCACCTTGCAGGAGTTTCTTCTATTTTAGGAGCCGTAAACTTTATAACTACATGCATCAACATGCGAACAAGAGGAATAACTATAGACCGTATACCCCTTTTTGTTTGATCAATCTTCTTGACAGCA
	2175     CAAATTTATAACGTTATTGTCACTGCTCACGCCTTCGTTATAATTTTCTTCATAGTAATGCCTATTATAATAGGAGGATTTGGAAATTGACTTATACCCCTTATATTAGGAGCCCCAGATATGGCCTTCCCTCGAATAAATAACATAAGATTTTGACTACTACCCCCCTCTCTAACCCTTCTTCTTTCTAGAGGAATGGTAGAAAGAGGAGTAGGAACAGGATGAACTGTTTACCCACCTCTTGCAGCTGGTATTGCCCACGCCGGAGCCTCTGTCGATATAGGAATCTTCTCCCTTCACCTTGCAGGAGTTTCTTCTATTTTAGGAGCCGTAAACTTTATAACTACATGCATCAACATGCGAACAAGAGGAATAACTATAGACCGTATGCCCCTTTTTGTTTGATCAATCTTCTTGACAGCA
	8303     CAAATTTATAACGTTATTGTCACTGCTCACGCCTTCGTTATAATTTTCTTCATAGTAATGCCTATTATAATAGGAGGATTTGGAAATTGACTTATACCCCTTATATTAGGAGCCCCAGATATGGCCTTCCCTCGAATAAATAACATAAGATTTTGACTACTACCCCCCTCTCTAACCCTTCTTCTTTCTAGAGGAATGGTAGAAAGAGGAGTAGGAACAGGATGAACTGTTTACCCACCTCTTGCAGCTGGTATTGCCCACGCCGGGGCCTCTGTCGATATAGGAATCTTCTCCCTTCACCTTGCAGGAGTTTCTTCTATTTTAGGAGCCGTAAACTTTATAACTACATGCATCAACATGCGAACAAGAGGAATAACTATAGACCGTATACCCCTTTTTGTTTGATCAATCTTCTTGACAGCA
	2167_ws  CAAATTTATAACGTTATTGTCACTGCTCACGCCTTCGTTATAATTTTCTTCATAGTAATGCCTATTATAATAGGAGGATTTGGAAATTGACTTATACCCCTTATATTAGGAGCCCCAGATATGGCCTTCCCTCGAATAAATAACATAAGATTTTGACTACTACCCCCCTCCCTAACCCTTCTTCTTTCTAGAGGAATGGTAGAAAGAGGAGTAGGAACAGGATGAACTGTTTACCCACCTCTTGCAGCTGGTATTGCCCACGCCGGAGCCTCTGTCGATATAGGAATCTTCTCCCTTCACCTTGCAGGAGTTTCTTCTATTTTAGGAGCCGTAAACTTTATAACTACATGCATCAACATGCGAACAAGAGGAATAACTATAGACCGTATACCCCTTTTTGTTTGATCAATCTTCTTGACAGCA
	0691_ws  CAAATTTATAACGTTATTGTCACTGCTCACGCCTTCGTTATAATTTTCTTCATAGTAATGCCTATTATAATAGGAGGATTTGGAAATTGACTTATACCCCTTATATTAGGAGCCCCAGATATGGCCTTCCCTCGAATAAATAACATAAGATTTTGACTACTACCCCCCTCCCTAACCCTTCTTCTTTCTAGAGGAATAGTAGAAAGAGGAGTAGGAACAGGATGAACTGTTTACCCACCTCTTGCAGCTGGTATTGCCCACGCCGGAGCCTCTGTCGATATAGGAATCTTCTCCCTTCACCTTGCAGGAGTTTCTTCTATTTTAGGAGCCGTAAACTTTATAACTACATGCATCAACATGCGAACAAGAGGAATAACTATAGACCGTATACCCCTTTTTGTTTGATCAATCTTCTTGACAGGA
	2187_ws  CAAATTTATAACGTTATTGTCACTGCTCACGCCTTCGTTATAATTTTCTTCATAGTAATGCCTATTATAATAGGAGGATTTGGAAATTGACTTATACCCCTTATATTAGGAGCCCCAGATATGGCCTTCCCTCGAATAAATAACATAAGATTTTGACTACTACCCCCCTCCCTAACCCTTCTTCTTTCTAGAGGAATAGTAGAAAGAGGAGTAGGAACAGGATGAACTGTTTACCCACCTCTTGCAGCTGGTATTGCCCACGCCGGAGCCTCTGTCGATATAGGAATCTTCTCCCTTCACCTTGCAGGAGTTTCTTCTATTTTAGGAGCCGTAAACTTTATAACTACATGCATCAACATGCGAACAAGAGGAATAACTATAGACCGTATACCCCTTTTTGTTTGATCAATCTTCTTGACAGCA
	2195_ws  CAAATTTATAACGTTATTGTCACTGCTCACGCCTTCGTTATAATTTTCTTCATAGTAATGCCTATTATAATAGGAGGATTTGGAAATTGACTTATACCCCTTATATTAGGAGCCCCAGATATGGCCTTCCCTCGAATAAATAACATAAGATTTTGACTACTACCCCCCTCCCTAACCCTTCTTCTTTCTAGAGGAATAGTAGAAAGAGGAGTAGGAACAGGATGAACTGTTTACCCACCTCTTGCAGCTGGTATTGCCCATGCCGGAGCCTCTGTCGATATAGGAATCTTCTCCCTTCACCTTGCAGGAGTTTCTTCTATTTTAGGAGCCGTAAACTTTATAACTACATGCATCAACATGCGAACAAGAGGAATAACTATAGACCGTATACCCCTTTTTGTTTGATCAATCTTCTTGACAGCA
	5030     CAAATTTATAACGTTATTGTCACTGCTCATGCCTTCGTTATAATTTTCTTCATAGTAATGCCTATTATAATAGGAGGATTTGGAAATTGACTTATACCCCTTATATTAGGAGCCCCAGATATGGCCTTCCCTCGAATAAATAACATAAGATTTTGACTACTACCCCCCTCCCTAACCCTTCTTCTTTCTAGAGGAATAGTAGAAAGAGGAGTAGGAACAGGATGAACTGTTTACCCACCTCTTGCAGCTGGTATTGCCCATGCCGGAGCCTCTGTCGATATAGGAATCTTCTCCCTTCACCTTGCAGGAGTTTCTTCTATTTTAGGAGCCGTAAACTTTATAACTACATGCATCAACATGCGAACAAGAGGAATAACTATAGACCGTATACCCCTTTTTGTTTGATCAATCTTCTTGACAGCA
	3834_ws  CAAATTTATAACGTTATTGTCACTGCTCACGCCTTCGTTATAATTTTCTTCATAGTAATGCCTATTATAATAGGAGGATTTGGAAATTGACTTATACCCCTTATATTAGGAGCCCCAGATATGGCCTTCCCTCGAATAAATAACATAAGATTTTGACTACTACCCCCCTCCCTAACCCTTCTTCTTTCTAGAGGAATAGTAGAAAGAGGAGTAGGAACAGGATGAACTGTTTACCCACCTCTTGCAGCTGGTATTGCCCATGCCGGAGCCTCTGTCGATATAGGAATCTTCTCCCTTCACCTTGCAGGAGTTTCTTCTATTTTAGGAGCCGTAAACTTTATAACTACATGCATCAACATGCGAACAAGAGGAATAACTATAGACCGTATACCCCTTTTTGTTTGATCAATCTTCTTGACAGCA
	5046     CAAATTTATAACGTTATTGTCACTGCTCACGCCTTCGTTATAATTTTCTTCATAGTAATGCCTATTATAATAGGAGGATTTGGAAATTGACTTATACCCCTTATATTAGGAGCCCCAGACATGGCCTTCCCTCGAATAAATAACATAAGATTTTGACTACTGCCCCCCTCCCTAACCCTTCTTCTTTCTAGAGGAATAGTAGAAAGAGGAGTAGGAACAGGATGAACTGTTTACCCACCTCTTGCAGCTGGTATTGCCCATGCCGGAGCCTCTGTCGATATAGGAATCTTCTCCCTTCACCTTGCAGGAGTTTCTTCTATTTTAGGAGCCGTAAACTTTATAACTACATGCATCAACATGCGAACAAGAGGAATAACTATAGACCGTATACCCCTTTTTGTTTGATCAATCTTCTTGACAGCA
	5058     CAAATTTATAACGTTATTGTCACTGCTCACGCCTTCGTTATAATTTTCTTCATAGTAATACCTATTATAATAGGAGGATTTGGAAATTGACTTATACCCCTTATATTAGGAGCCCCAGACATGGCCTTCCCTCGAATAAATAACATAAGATTTTGACTACTACCCCCCTCCCTAACCCTTCTTCTTTCTAGAGGAATAGTAGAAAGAGGAGTAGGAACAGGATGAACTGTTTACCCACCTCTTGCAGCTGGTATTGCCCATGCCGGAGCCTCTGTCGATATAGGAATCTTCTCCCTTCACCTTGCAGGAGTTTCTTCTATTTTAGGAGCCGTAAACTTTATAACTACATGCATCAACATGCGAACAAGAGGAATAACTATAGACCGTATACCCCTTTTTGTTTGATCAATCTTCTTGACAGCA
	5024     CAAATTTATAACGTTATTGTCACTGCTCACGCCTTCGTTATAATTTTCTTCATAGTAATGCCTATTATAATAGGAGGATTTGGAAATTGACTTATACCCCTTATATTAGGAGCCCCAGATATGGCCTTCCCTCGAATAAATAACATAAGATTTTGACTACTGCCCCCCTCCCTAACCCTTCTTCTTTCTAGAGGAATAGTAGAAAGAGGAGTAGGAACAGGATGAACTGTTTACCCACCTCTTGCAGCTGGTATTGCCCATGCCGGAGCCTCTGTCGATATAGGAATCTTCTCCCTTCACCTTGCAGGAGTTTCTTCTATTTTAGGAGCCGTAAACTTTATAACTACATGCATCAATATGCGAACAAGAGGAATAACTATAGACCGTATACCCCTTTTTGTTTGATCAATCTTCTTGACAGCA
	4336_ws  CAAATTTATAACGTTATTGTCACTGCTCACGCCTTCGTTATAATTTTCTTCATAGTAATGCCTATTATAATAGGAGGATTTGGAAATTGACTTATACCCCTTATATTAGGAGCCCCAGATATGGCCTTCCCTCGAATAAATAACATAAGATTTTGACTACTGCCCCCCTCCCTAACCCTTCTTCTTTCTAGAGGAATAGTAGAAAGAGGAGTAGGAACAGGATGAACTGTTTACCCACCTCTTGCAGCTGGCATTGCCCACGCCGGAGCCTCTGTCGATATAGGGATCTTCTCCCTTCACCTTGCAGGAGTTTCTTCTATTTTAGGAGCCGTAAACTTTATAACTACATGCATCAACATGCGAACAAGAGGAATAACTATAGACCGTATACCCCTTTTTGTTTGATCAATCTTCTTGACAGCA
	5076_ws  CAAATTTATAACGTTATTGTCACTGCTCACGCCTTCGTTATAATTTTCTTCATAGTAATGCCTATTATAATAGGAGGATTTGGAAATTGACTTATACCCCTTATATTAGGAGCCCCAGATATGGCCTTCCCTCGAATAAATAACATAAGATTTTGACTACTGCCCCCCTCCCTAACCCTTCTTCTTTCTAGAGGAATAGTAGAAAGAGGAGTAGGAACAGGATGAACTGTTTACCCACCTCTTGCAGCTGGCATTGCCCACGCCGGAGCCTCTGTCGATATAGGAATCTTCTCCCTTCACCTTGCAGGAGTTTCTTCTATTCTAGGAGCCGTAAACTTTATAACTACATGCATCAACATGCGAACAAGAGGAATAACTATAGACCGTATACCCCTTTTTGTTTGATCAATCTTCTTGACAGCA
	8294_ws  CAAATTTATAACGTTATTGTCACTGCTCACGCCTTCGTTATAATTTTCTTCATAGTAATGCCTATTATAATAGGAGGATTTGGAAATTGACTTATACCCCTTATATTAGGAGCCCCAGATATGGCCTTCCCTCGAATAAATAACATAAGATTTTGACTACTACCCCCCTCCCTAACCCTTCTTCTTTCTAGAGGAATAGTAGAAAGAGGAGTAGGAACAGGATGAACTGTTTACCCACCTCTTGCAGCTGGCATTGCCCACGCCGGAGCCTCTGTCGATATAGGAATCTTCTCCCTTCACCTTGCAGGAGTTTCTTCTATTTTAGGAGCCGTAAACTTTATAACTACATGCATCAACATGCGAACAAGAGGAATAACTATAGACCGTATACCCCTTTTTGTTTGATCAATCTTCTTGACAGCA
	2196     CAAATTTATAACGTTATTGTCACTGCTCACGCCTTCGTTATAATTTTCTTCATAGTAATGCCTATTATAATAGGAGGATTTGGAAATTGACTTATACCCCTTATATTAGGAGCCCCAGATATGGCCTTCCCTCGAATAAATAACATAAGATTTTGACTACTGCCCCCCTCCCTAACCCTTCTTCTTTCTAGGGGAATAGTAGAAAGAGGAGTAGGAACAGGATGAACTGTTTACCCACCTCTTGCAGCTGGTATTGCCCACGCCGGAGCCTCTGTCGATATAGGAATCTTCTCCCTTCACCTTGCAGGAGTTTCTTCTATTTTAGGAGCCGTAAACTTTATAACTACATGCATCAACATGCGAACAAGAGGAATAACTATAGACCGTATACCCCTTTTTGTTTGATCAATCTTCTTGACAGCA
	8310_ws  CAAATTTATAACGTTATTGTCACTGCTCACGCCTTCGTTATAATTTTCTTCATAGTAATGCCTATTATAATAGGAGGATTTGGAAATTGACTTATACCCCTTATATTAGGAGCCCCAGATATAGCCTTCCCTCGAATAAATAACATAAGATTTTGACTACTGCCCCCCTCCCTAACCCTTCTTCTTTCTAGAGGAATAGTAGAAAGAGGAGTAGGAACAGGATGAACTGTTTACCCACCTCTTGCAGCTGGTATTGCCCACGCCGGAGCCTCTGTCGATATAGGAATCTTCTCCCTTCACCTTGCAGGAGTTTCTTCTATTTTAGGAGCCGTAAACTTTATAACTACCTGCATCAACATGCGAACAAGAGGAATAACTATAGACCGTATACCCCTTTTTGTTTGATCAATCTTCTTGACAGCA
	2166_ws  CAAATCTATAACGTTATTGTCACTGCTCACGCCTTCGTTATAATTTTCTTCATAGTAATGCCTATTATAATAGGAGGATTTGGAAATTGACTTATACCCCTTATATTAGGAGCCCCAGATATGGCCTTCCCTCGAATAAATAACATAAGATTTTGACTACTGCCCCCCTCCCTAACCCTTCTTCTTTCTAGAGGAATAGTAGAAAGAGGAGTAGGAACAGGATGAACTGTTTACCCACCTCTTGCAGCTGGTATTGCCCACGCCGGAGCCTCTGTCGATATAGGAATCTTCTCCCTTCACCTTGCAGGAGTTTCTTCTATTTTAGGAGCCGTAAACTTTATAACTACATGCATCAACATGCGAACAAGAGGAATAACTATAGACCGTATACCCCTTTTTGTTTGATCAATCTTCTTGACAGCA
	2176_ws  CAAATCTATAACGTTATTGTCACTGCTCACGCCTTCGTTATAATTTTCTTCATAGTAATGCCTATTATAATAGGAGGATTTGGAAATTGACTTATACCCCTTATATTAGGAGCCCCAGATATGGCCTTCCCTCGAATAAATAACATAAGATTTTGACTACTGCCCCCCTCCCTAACCCTTCTTCTTTCTAGAGGAATAGTAGAAAGAGGAGTAGGAACAGGATGAACTGTTTACCCACCTCTTGCAGCTGGTATTGCCCACGCCGGAGCCTCTGTCGATATAGGAATCTTCTCCCTTCACCTTGCAGGAGTTTCTTCTATTTTAGGAGCCGTAAACTTTATAACTACATGCATCAACATGCGAACAAGAGGAATAACTATAGACCGTATACCCCTTTTTGTTTGATCAATCTTCTTGACAGCA
	1436     CAAATTTATAACGTTATTGTCACTGCTCACGCCTTCGTTATAATTTTCTTCATAGTAATGCCTATTATAATAGGAGGATTTGGAAATTGACTTATACCCCTTATATTAGGAGCCCCAGATATGGCCTTCCCTCGAATAAATAACATAAGATTTTGACTACTGCCCCCCTCCCTAACCCTTCTTCTTTCTAGAGGAATAGTAGAAAGAGGAGTAGGAACAGGATGAACTGTTTACCCACCTCTTGCAGCTGGTATTGCCCACGCCGGAGCCTCCGTCGATATAGGAATCTTCTCCCTTCACCTTGCAGGAGTTTCTTCTATTTTAGGAGCCGTAAACTTTATAACTACATGCATCAACATGCGAACAAGAGGAATAACTATAGACCGTATACCCCTTTTTGTTTGATCAATCTTCTTGACAGCA
	2203     CAAATTTATAACGTTATTGTCACTGCTCACGCCTTCGTTATAATTTTCTTCATAGTAATGCCTATTATAATAGGAGGATTTGGAAATTGACTTATACCCCTTATATTAGGAGCCCCAGATATGGCCTTCCCTCGAATAAATAACATAAGATTTTGACTACTGCCCCCCTCCCTAACCCTTCTTCTTTCTAGAGGAATAGTAGAAAGAGGAGTAGGAACAGGATGAACTGTTTACCCACCTCTTGCAGCTGGTATTGCCCACGCCGGAGCCTCTGTCGATATAGGAATCTTCTCCCTTCACCTTGCAGGAGTTTCTTCTATTTTAGGAGCCGTAAACTTTATAACTACATGCATCAACATGCGAACAAGAGGGATAACTATAGACCGTATACCCCTTTTTGTTTGATCAATCTTCTTGACAGCA
	8295     CAAATTTATAACGTTATTGTCACTGCTCACGCCTTCGTTATAATTTTCTTCATAGTAATGCCTATTATAATAGGAGGATTTGGAAATTGACTTATACCCCTTATATTAGGAGCCCCAGATATGGCCTTCCCTCGAATAAATAACATAAGATTTTGACTACTGCCCCCCTCCCTAACCCTTCTTCTTTCTAGAGGAATAGTAGAAAGAGGAGTAGGAACAGGATGAACTGTTTACCCACCTCTTGCAGCTGGTATTGCCCACGCCGGAGCCTCTGTCGATATAGGAATCTTCTCCCTTCACCTTGCAGGAGTTTCTTCTATTTTAGGAGCCGTAAACTTTATAACTACATGCATCAACATGCGAACAAGAGGAATAACTATAGACCGTATACCCCTTTTTGTTTGATCAATCTTCTTGACAGCA
	6960     CAAATTTATAACGTTATTGTCACTGCTCACGCCTTCGTTATAATTTTCTTCATAGTAATGCCTATTATAATAGGAGGATTTGGAAATTGACTTATACCCCTTATATTAGGAGCCCCAGATATGGCCTTCCCTCGAATAAATAACATAAGATTTTGACTACTGCCCCCCTCCCTAACCCTTCTTCTTTCTAGAGGAATAGTAGAAAGAGGAGTAGGAACAGGATGAACTGTTTACCCACCTCTTGCAGCTGGTATTGCCCACGCCGGAGCCTCTGTCGATATAGGAATCTTCTCCCTTCACCTTGCAGGAGTTTCTTCTATTTTAGGAGCCGTAAACTTTATAACTACATGCATCAACATGCGAACAAGAGGAATAACTATAGACCGTATACCCCTTTTTGTTTGATCAATCTTCTTGACAGCA
	6934     CAAATTTATAACGTTATTGTCACTGCTCACGCCTTCGTTATAATTTTCTTCATAGTAATGCCTATTATAATAGGAGGATTTGGAAATTGACTTATACCCCTTATATTAGGAGCCCCAGATATGGCCTTCCCTCGAATAAATAACATAAGATTTTGACTACTGCCCCCCTCCCTAACCCTTCTTCTTTCTAGAGGAATAGTAGAAAGAGGAGTAGGAACAGGATGAACTGTTTACCCACCTCTTGCAGCTGGTATTGCCCACGCCGGAGCCTCTGTCGATATAGGAATCTTCTCCCTTCACCTTGCAGGAGTTTCTTCTATTTTAGGAGCCGTAAACTTTATAACTACATGCATCAACATGCGAACAAGAGGAATAACTATAGACCGTATACCCCTTTTTGTTTGATCAATCTTCTTGACAGCA
	5010     CAAATTTATAACGTTATTGTCACTGCTCACGCCTTCGTTATAATTTTCTTCATAGTAATGCCTATTATAATAGGAGGATTTGGAAATTGACTTATACCCCTTATATTAGGAGCCCCAGATATGGCCTTCCCTCGAATAAATAACATAAGATTTTGACTACTGCCCCCCTCCCTAACCCTTCTTCTTTCTAGAGGAATAGTAGAAAGAGGAGTAGGAACAGGATGAACTGTTTACCCACCTCTTGCAGCTGGTATTGCCCACGCCGGAGCCTCTGTCGATATAGGAATCTTCTCCCTTCACCTTGCAGGAGTTTCTTCTATTTTAGGAGCCGTAAACTTTATAACTACATGCATCAACATGCGAACAAGAGGAATAACTATAGACCGTATACCCCTTTTTGTTTGATCAATCTTCTTGACAGCA
	3817_ws  CAAATTTATAACGTTATTGTCACTGCTCACGCCTTCGTTATAATTTTCTTCATAGTAATGCCTATTATAATAGGAGGATTTGGAAATTGACTTATACCCCTTATATTAGGAGCCCCAGATATGGCCTTCCCTCGAATAAATAACATAAGATTTTGACTACTGCCCCCCTCCCTAACCCTTCTTCTTTCTAGAGGAATAGTAGAAAGAGGAGTAGGAACAGGATGAACTGTTTACCCACCTCTTGCAGCTGGTATTGCCCACGCCGGAGCCTCTGTCGATATAGGAATCTTCTCCCTTCACCTTGCAGGAGTTTCTTCTATTTTAGGAGCCGTAAACTTTATAACTACATGCATCAACATGCGAACAAGAGGAATAACTATAGACCGTATACCCCTTTTTGTTTGATCAATCTTCTTGACAGCA
	3823_ws  CAAATTTATAACGTTATTGTCACTGCTCACGCCTTCGTTATAATTTTCTTCATAGTAATGCCTATTATAATAGGAGGATTTGGAAATTGACTTATACCCCTTATATTAGGAGCCCCAGATATGGCCTTCCCTCGAATAAATAACATAAGATTTTGACTACTGCCCCCCTCCCTAACCCTTCTTCTTTCTAGAGGAATAGTAGAAAGAGGAGTAGGAACAGGATGAACTGTTTACCCACCTCTTGCAGCTGGTATTGCCCACGCCGGAGCCTCTGTCGATATAGGAATCTTCTCCCTTCACCTTGCAGGAGTTTCTTCTATTTTAGGAGCCGTAAACTTTATAACTACATGCATCAACATGCGAACAAGAGGAATAACTATAGACCGTATACCCCTTTTTGTTTGATCAATCTTCTTGACAGCA
	2223_ws  CAAATTTATAACGTTATTGTCACTGCTCACGCCTTCGTTATAATTTTCTTCATAGTAATGCCTATTATAATAGGAGGATTTGGAAATTGACTTATACCCCTTATATTAGGAGCCCCAGATATGGCCTTCCCTCGAATAAATAACATAAGATTTTGACTACTGCCCCCCTCCCTAACCCTTCTTCTTTCTAGAGGAATAGTAGAAAGAGGAGTAGGAACAGGATGAACTGTTTACCCACCTCTTGCAGCTGGTATTGCCCACGCCGGAGCCTCTGTCGATATAGGAATCTTCTCCCTTCACCTTGCAGGAGTTTCTTCTATTTTAGGAGCCGTAAACTTTATAACTACATGCATCAACATGCGAACAAGAGGAATAACTATAGACCGTATACCCCTTTTTGTTTGATCAATCTTCTTGACAGCA
	2212_ws  CAAATTTATAACGTTATTGTCACTGCTCACGCCTTCGTTATAATTTTCTTCATAGTAATGCCTATTATAATAGGAGGATTTGGAAATTGACTTATACCCCTTATATTAGGAGCCCCAGATATGGCCTTCCCTCGAATAAATAACATAAGATTTTGACTACTGCCCCCCTCCCTAACCCTTCTTCTTTCTAGAGGAATAGTAGAAAGAGGAGTAGGAACAGGATGAACTGTTTACCCACCTCTTGCAGCTGGTATTGCCCACGCCGGAGCCTCTGTCGATATAGGAATCTTCTCCCTTCACCTTGCAGGAGTTTCTTCTATTTTAGGAGCCGTAAACTTTATAACTACATGCATCAACATGCGAACAAGAGGAATAACTATAGACCGTATACCCCTTTTTGTTTGATCAATCTTCTTGACAGCA
	2207_ws  CAAATTTATAACGTTATTGTCACTGCTCACGCCTTCGTTATAATTTTCTTCATAGTAATGCCTATTATAATAGGAGGATTTGGAAATTGACTTATACCCCTTATATTAGGAGCCCCAGATATGGCCTTCCCTCGAATAAATAACATAAGATTTTGACTACTGCCCCCCTCCCTAACCCTTCTTCTTTCTAGAGGAATAGTAGAAAGAGGAGTAGGAACAGGATGAACTGTTTACCCACCTCTTGCAGCTGGTATTGCCCACGCCGGAGCCTCTGTCGATATAGGAATCTTCTCCCTTCACCTTGCAGGAGTTTCTTCTATTTTAGGAGCCGTAAACTTTATAACTACATGCATCAACATGCGAACAAGAGGAATAACTATAGACCGTATACCCCTTTTTGTTTGATCAATCTTCTTGACAGCA
	2183_ws  CAAATTTATAACGTTATTGTCACTGCTCACGCCTTCGTTATAATTTTCTTCATAGTAATGCCTATTATAATAGGAGGATTTGGAAATTGACTTATACCCCTTATATTAGGAGCCCCAGATATGGCCTTCCCTCGAATAAATAACATAAGATTTTGACTACTGCCCCCCTCCCTAACCCTTCTTCTTTCTAGAGGAATAGTAGAAAGAGGAGTAGGAACAGGATGAACTGTTTACCCACCTCTTGCAGCTGGTATTGCCCACGCCGGAGCCTCTGTCGATATAGGAATCTTCTCCCTTCACCTTGCAGGAGTTTCTTCTATTTTAGGAGCCGTAAACTTTATAACTACATGCATCAACATGCGAACAAGAGGAATAACTATAGACCGTATACCCCTTTTTGTTTGATCAATCTTCTTGACAGCA
	4162     CAAATTTATAACGTTATTGTCACTGCTCACGCCTTCGTTATAATTTTCTTCATAGTAATGCCTATTATAATAGGAGGATTTGGAAATTGACTTATACCCCTTATATTAGGAGCCCCAGATATGGCCTTCCCTCGAATAAATAACATAAGATTTTGACTACTGCCCCCCTCCCTAACCCTTCTTCTTTCTAGAGGAATAGTAGAAAGAGGAGTAGGAACAGGATGAACTGTTTACCCACCTCTTGCAGCTGGTATTGCCCACGCCGGAGCCTCTGTCGATATAGGAATCTTCTCCCTTCACCTTGCAGGAGTTTCTTCTATTTTAGGAGCCGTAAACTTTATAACTACATGCATCAACATGCGAACAAGAGGAATAACTATAGACCGTATACCCCTTTTTGTTTGATCAATCTTCTTGACAGCA
	2165_ws  CAAATTTATAACGTTATTGTCACTGCTCACGCCTTCGTTATAATTTTCTTCATAGTAATGCCTATTATAATAGGAGGATTTGGAAATTGACTTATACCCCTTATATTAGGAGCCCCAGATATGGCCTTCCCTCGAATAAATAACATAAGATTTTGACTACTGCCCCCCTCCCTAACCCTTCTTCTTTCTAGAGGAATAGTAGAAAGAGGAGTAGGAACAGGATGAACTGTTTACCCACCTCTTGCAGCTGGTATTGCCCACGCCGGAGCCTCTGTCGATATAGGAATCTTCTCCCTTCACCTTGCAGGAGTTTCTTCTATTTTAGGAGCCGTAAACTTTATAACTACATGCATCAACATGCGAACAAGAGGAATAACTATAGACCGTATACCCCTTTTTGTTTGATCAATCTTCTTGACAGCA
	0759_ws  CAAATTTATAACGTTATTGTCACTGCTCACGCCTTCGTTATAATTTTCTTCATAGTAATGCCTATTATAATAGGAGGATTTGGAAATTGACTTATACCCCTTATATTAGGAGCCCCAGATATGGCCTTCCCTCGAATAAATAACATAAGATTTTGACTACTGCCCCCCTCCCTAACCCTTCTTCTTTCTAGAGGAATAGTAGAAAGAGGAGTAGGAACAGGATGAACTGTTTACCCACCTCTTGCAGCTGGTATTGCCCACGCCGGAGCCTCTGTCGATATAGGAATCTTCTCCCTTCACCTTGCAGGAGTTTCTTCTATTTTAGGAGCCGTAAACTTTATAACTACATGCATCAACATGCGAACAAGAGGAATAACTATAGACCGTATACCCCTTTTTGTTTGATCAATCTTCTTGACAGCA
	2204     CAAATTTATAACGTTATTGTCACTGCTCACGCCTTCGTTATAATTTTCTTCATAGTAATGCCTATTATAATAGGAGGATTTGGAAATTGACTTATACCCCTTATATTAGGAGCCCCAGATATGGCCTTCCCTCGAATAAATAACATAAGATTTTGACTACTGCCCCCCTCCCTAACCCTTCTTCTTTCTAGAGGAATAGTAGAAAGAGGAGTAGGAACAGGATGAACTGTTTACCCACCCCTTGCAGCTGGTATTGCCCACGCCGGAGCCTCTGTCGATATAGGAATCTTCTCCCTTCACCTTGCAGGAGTTTCTTCTATTTTAGGAGCCGTAAACTTTATAACTACATGCATCAACATGCGAACAAGAGGAATAACTATAGACCGTATACCCCTTTTTGTTTGATCAATCTTCTTGACAGCA
	5009     CAAATTTATAACGTTATTGTCACTGCTCACGCCTTCGTTATAATTTTCTTCATAGTAATGCCTATTATAATAGGAGGATTTGGAAATTGACTTATACCCCTTATATTAGGAGCCCCAGATATGGCCTTCCCTCGAATAAATAACATAAGATTTTGACTACTGCCCCCCTCCCTAACCCTTCTTCTTTCTAGAGGAATAGTAGAAAGAGGAGTAGGAACAGGATGAACTGTTTACCCACCTCTTGCAGCTGGTATTGCCCACGCCGGAGCCTCTGTCGATATAGGAATCTTCTCCCTTCACCTTGCAGGAGTTTCTTCTATTTTAGGAGCCGTAAACTTTATAACTACATGCATCAACATGCGAACAAGAGGAATAACTATAGACCGTATACCCCTTTTTGTTTGATCAATCTTCTTGACAGCA
	0700     CAAATTTATAACGTTATTGTCACTGCTCACGCCTTCGTTATAATTTTCTTCATAGTAATGCCTATTATAATAGGAGGATTTGGAAATTGACTTATACCCCTTATATTAGGAGCCCCAGATATGGCCTTCCCTCGAATAAATAACATAAGATTTTGACTACTGCCCCCCTCCCTAACCCTTCTTCTTTCTAGAGGAATAGTAGAAAGAGGAGTAGGAACAGGATGAACTGTTTACCCACCTCTTGCAGCTGGTATTGCCCACGCTGGAGCCTCTGTCGACATAGGAATCTTCTCCCTTCACCTTGCAGGAGTTTCTTCTATTTTAGGAGCCGTAAACTTTATAACTACATGCATCAACATGCGAACAAGAGGAATAACTATAGACCGTATACCCCTTTTTGTTTGATCAATCTTCTTGACAGCA
	3833     CAAATTTATAACGTTATTGTCACTGCTCACGCCTTCGTTATAATTTTCTTCATAGTAATGCCTATTATAATAGGAGGATTTGGAAATTGACTTATACCCCTTATATTAGGAGCCCCAGATATGGCCTTCCCTCGAATAAATAACATAAGATTTTGACTACTGCCCCCCTCCCTAACCCTTCTTCTTTCTAGAGGAATAGTAGAAAGAGGAGTAGGAACAGGATGAACTGTTTACCCACCTCTTGCAGCTGGTATTGCCCACGCTGGAGCCTCTGTCGACATAGGAATCTTCTCCCTTCACCTTGCAGGAGTTTCTTCTATTTTAGGAGCCGTAAACTTTATAACTACATGCATCAACATGCGAACAAGAGGAATAACTATAGACCGTATACCCCTTTTTGTTTGATCAATCTTCTTGACAGCA
	2177     CAAATTTATAACGTTATTGTCACTGCTCACGCCTTCGTTATAATTTTCTTCATAGTAATGCCTATTATAATAGGAGGATTTGGAAATTGACTTATACCCCTTATATTAGGAGCCCCAGATATGGCCTTCCCTCGAATAAATAACATAAGATTTTGACTACTGCCCCCCTCCCTAACCCTTCTTCTTTCTAGAGGAATAGTAGAAAGAGGAGTAGGAACAGGATGAACTGTTTACCCACCTCTTGCAGCTGGTATTGCCCACGCTGGAGCCTCTGTCGACATAGGAATCTTCTCCCTTCACCTTGCAGGAGTTTCTTCTATTTTAGGAGCCGTAAACTTTATAACTACATGCATCAACATGCGAACAAGAGGAATAACTATAGACCGTATGCCCCTTTTTGTTTGATCAATCTTCTTGACAGCA
	4995     CAAATTTATAACGTTATTGTCACTGCTCACGCCTTCGTTATAATTTTCTTCATAGTAATGCCTATTATAATAGGAGGATTTGGAAATTGACTTATACCCCTTATATTAGGAGCCCCAGATATGGCCTTCCCTCGAATAAATAACATAAGATTTTGACTACTGCCCCCCTCCCTAACCCTTCTTCTTTCTAGAGGAATAGTAGAAAGAGGAGTAGGAACAGGATGAACTGTTTACCCACCTCTTGCAGCTGGTATTGCCCACGCTGGAGCCTCTGTCGACATAGGAATCTTCTCCCTTCACCTTGCAGGAGTTTCTTCTATTTTAGGAGCCGTAAACTTTATAACTACATGCATCAACATGCGAACAAGAGGAATAACTATAGACCGTATGCCCCTTTTTGTTTGATCAATCTTCTTGACAGCA
	2213     CAAATTTATAACGTTATTGTCACTGCTCACGCCTTCGTTATAATTTTCTTCATAGTAATGCCTATTATAATAGGAGGATTTGGAAATTGACTTATACCCCTTATATTAGGAGCCCCAGATATGGCCTTCCCTCGAATAAATAACATAAGATTTTGACTACTGCCCCCCTCCCTAACCCTTCTTCTTTCTAGAGGAATAGTAGAAAGAGGAGTGGGAACAGGATGAACTGTTTACCCACCTCTTGCAGCTGGTATTGCCCACGCTGGAGCCTCTGTCGATATAGGAATCTTCTCCCTTCACCTTGCAGGAGTTTCTTCTATTTTAGGAGCCGTAAACTTTATAACTACATGCATCAACATGCGAACAAGAGGAATAACTATAGACCGTATACCCCTTTTTGTTTGATCAATCTTCTTGACAGCA
	0707     CAAATTTATAACGTTATTGTCACTGCTCACGCCTTCGTTATAATTTTCTTCATAGTAATGCCTATTATAATAGGAGGATTTGGAAATTGACTTATACCCCTTATATTAGGAGCCCCAGATATGGCCTTCCCTCGAATAAATAACATAAGATTTTGACTACTACCTCCCTCCCTAACCCTTCTTCTTTCTAGAGGAATAGTAGAAAGAGGAGTAGGGACAGGATGAACTGTTTACCCACCTCTTGCAGCTGGTATTGCCCACGCAGGAGCCTCTGTCGATATAGGAATCTTCTCCCTTCACCTTGCAGGAGTTTCTTCTATTTTAGGAGCCGTAAACTTTATAACTACATGCATCAACATGCGAACAAGAGGAATAACTATAGACCGTATGCCCCTTTTTGTTTGATCAATCTTCTTGACAGCA
	4992     CAAATTTATAACGTTATTGTCACTGCTCACGCCTTCGTTATAATTTTCTTCATAGTAATGCCTATTATAATAGGAGGATTTGGAAATTGACTTATACCCCTTATATTAGGAGCCCCAGATATGGCCTTCCCTCGAATAAATAACATAAGATTTTGACTACTACCTCCCTCCCTAACCCTTCTTCTTTCTAGAGGAATAGTAGAAAGAGGAGTAGGGACAGGATGAACTGTTTACCCACCTCTTGCAGCTGGTATTGCCCACGCAGGAGCCTCTGTCGATATAGGAATCTTCTCCCTTCACCTTGCAGGAGTTTCTTCTATTTTAGGAGCCGTAAACTTTATAACTACATGCATCAACATGCGAACAAGAGGAATAACTATAGACCGTATGCCCCTTTTTGTTTGATCAATCTTCTTGACAGCA
	2170     CAAATTTATAACGTTATTGTCACTGCTCACGCCTTCGTTATAATTTTCTTCATAGTAATGCCTATTATAATAGGAGGATTTGGAAATTGACTTATACCCCTTATATTAGGAGCCCCAGATATGGCCTTCCCTCGAATAAATAACATAAGATTTTGACTACTACCTCCCTCCCTAACCCTTCTTCTTTCTAGAGGAATAGTAGAAAGAGGAGTAGGGACAGGATGAACTGTTTACCCACCTCTTGCAGCTGGTATTGCCCACGCAGGAGCCTCTGTCGATATAGGAATCTTCTCCCTTCACCTTGCAGGAGTTTCTTCTATTTTAGGAGCCGTAAACTTTATAACTACATGCATCAACATGCGAACAAGAGGAATAACTATAGACCGTATACCCCTTTTTGTTTGGTCAATCTTCTTGACAGCA
	3809     CAAATTTATAACGTTATTGTCACTGCTCACGCCTTCGTTATAATTTTCTTCATAGTAATGCCTATTATAATAGGAGGATTTGGAAATTGACTTATACCCCTTATATTAGGAGCCCCAGATATGGCCTTCCCTCGAATAAACAACATAAGATTTTGACTACTACCTCCCTCCCTAACCCTTCTTCTTTCTAGAGGAATAGTAGAAAGAGGAGTAGGGACAGGATGAACTGTTTACCCACCTCTTGCAGCTGGTATTGCCCACGCAGGAGCCTCTGTCGATATAGGAATCTTCTCCCTTCACCTTGCAGGAGTTTCTTCTATTTTAGGAGCCGTAAACTTTATAACTACATGCATCAACATGCGAACAAGAGGAATAACTATAGACCGTATACCCCTTTTTGTTTGATCAATCTTCTTGACAGCA
	5048     CAAATTTATAACGTTATTGTCACTGCTCACGCCTTCGTTATAATTTTCTTCATAGTAATGCCTATTATAATAGGAGGATTTGGAAATTGACTTATACCCCTTATATTAGGAGCCCCAGATATGGCCTTCCCTCGAATAAATAACATAAGATTTTGACTACTACCTCCCTCCCTAACCCTTCTTCTTTCTAGAGGAATAGTAGAAAGAGGAGTAGGGACAGGATGAACTGTTTACCCACCTCTTGCAGCTGGTATTGCCCACGCAGGAGCCTCTGTCGATATAGGAATCTTCTCCCTTCACCTTGCAGGAGTTTCTTCTATTTTAGGAGCCGTAAACTTTATAACTACATGCATCAACATGCGAACAAGAGGAATAACTATAGACCGTATACCCCTTTTTGTTTGATCAATCTTCTTGACAGCA
	4168     CAAATTTATAACGTTATTGTCACTGCTCACGCCTTCGTTATAATTTTCTTCATAGTAATGCCTATTATAATAGGAGGATTTGGAAATTGACTTATACCCCTTATATTAGGAGCCCCAGATATGGCCTTCCCTCGAATAAATAACATAAGATTTTGACTACTACCTCCCTCCCTAACCCTTCTTCTTTCTAGAGGAATAGTAGAAAGAGGAGTAGGGACAGGATGAACTGTTTACCCACCTCTTGCAGCTGGTATTGCCCACGCAGGAGCCTCTGTCGATATAGGAATCTTCTCCCTTCACCTTGCAGGAGTTTCTTCTATTTTAGGAGCCGTAAACTTTATAACTACATGCATCAACATGCGAACAAGAGGAATAACTATAGACCGTATACCCCTTTTTGTTTGATCAATCTTCTTGACAGCA
	8262     CAAATTTATAACGTTATTGTCACCGCTCACGCCTTCGTTATAATTTTCTTCATAGTAATGCCTATTATAATAGGAGGATTTGGAAATTGACTTATACCCCTTATATTAGGAGCCCCAGATATGGCCTTCCCTCGAATAAATAACATAAGATTTTGACTACTACCTCCCTCCCTAACCCTTCTTCTTTCTAGAGGAATAGTAGAGAGAGGAGTAGGGACAGGATGGACTGTTTACCCACCTCTTGCAGCTGGTATTGCCCACGCAGGAGCCTCTGTCGATATAGGAATCTTCTCCCTTCACCTTGCAGGAGTTTCTTCTATTTTAGGAGCCGTAAACTTTATAACTACATGCATCAACATGCGAACAAGAGGAATAACTATAGACCGTATACCCCTTTTTGTTTGATCAATCTTCTTGACAGCA
	4994     CAAATTTATAACGTTATTGTCCCTGCTCACGCCTTCGTTATAATTTTCTTCATAGTAATGCCTATTATAATAGGAGGATTTGGAAATTGACTTATACCCCTTATATTAGGAGCCCCAGATATGGCCTTCCCTCGAATAAATAACATAAGATTTTGACTACTACCTCCCTCCCTAACCCTTCTTCTTTCTAGAGGAATAGTAGAAAGAGGAGTAGGGACAGGATGAACTGTTTACCCACCTCTTGCAGCTGGTATTGCCCACGCAGGAGCCTCTGTCGATATAGGAATCTTCTCCCTTCACCTTGCAGGAGTTTCTTCTATTTTAGGAGCCGTAAACTTTATAACTACATGCATCAACATGCGAACAAGAGGAATAACTATAGACCGTATACCCCTTTTTGTTTGATCAATCTTCTTGACAGCA
	3807     CAAATTTATAACGTTATTGTCACTGCTCACGCCTTCGTTATAATTTTCTTCATAGTAATGCCTATTATAATAGGAGGATTTGGAAATTGACTTATACCCCTTATATTAGGAGCCCCAGATATGGCCTTCCCCCGAATAAATAACATAAGATTTTGACTACTACCTCCCTCCCTAACCCTTCTTCTTTCTAGAGGAATAGTAGAAAGAGGAGTAGGGACAGGATGAACTGTTTACCCACCTCTTGCAGCTGGTATTGCCCACGCAGGAGCCTCTGTCGATATAGGAATCTTCTCCCTTCACCTTGCAGGAGTCTCTTCTATTTTAGGAGCCGTAAACTTTATAACTACATGCATCAACATGCGAACAAGAGGAATAACTATAGACCGTATACCCCTTTTTGTTTGATCAATCTTCTTGACAGCA
	4143     CAAATTTATAACGTTATTGTCACTGCTCACGCCTTCGTTATAATTTTCTTCATAGTAATGCCTATTATAATAGGAGGATTTGGAAATTGACTTATACCCCTTATATTAGGAGCCCCAGATATGGCCTTCCCTCGAATAAATAACATAAGATTTTGACTACTACCTCCCTCCCTAACCCTTCTTCTTTCTAGAGGAATAGTAGAAAGAGGAGTAGGAACAGGATGAACTGTTTACCCACCTCTTGCAGCTGGTATTGCCCACGCAGGAGCCTCTGTCGATATAGGAATCTTCTCCCTTCACCTTGCAGGAGTTTCTTCTATTTTAGGAGCCGTAAACTTTATAACTACATGCATCAACATGCGAACAAGAGGAATAACTATAGACCGTATACCCCTTTTTGTTTGATCAATCTTCTTGACAGCA
	2211     CAAATTTATAACGTTATTgTCACTGCTCACGCCTTCGTTATAATTTTCTTCATAGTAATGCCTATTATAATAGGAGGATTTGGAAATTGACTTATACCCCTTATATTAGGAGCCCCAGATATGGCCTTCCCTCGAATAAATAACATAAGATTTTGACTACTACCCCCCTCCCTAACCCTTCTTCTCTCTAGAGGAATAGTAGAAAGAGGAGTAGGAACAGGATGAACTGTTTACCCACCTCTTGCAGCTGGTATTGCCCACGCAGGAGCCTCTGTCGATATAGGAATCTTCTCCCTTCACCTTGCAGGAGTTTCTTCTATTTTAGGAGCCGTAAACTTTATAACTACATGCATCAACATGCGAACAAGAGGAATAACTATAGACCGTATACCCCTTTTTGTTTGATCAATCTTCTTGACAGCA
	6962     CAAATTTATAACGTTATTGTCACTGCTCACGCCTTCGTTATAATTTTTTTCATAGTAATGCCTATTATAATAGGAGGATTTGGAAATTGACTTATACCCCTTATATTAGGAGCCCCAGATATGGCCTTCCCTCGAATAAATAACATAAGATTTTGACTACTACCCCCCTCCCTAACCCTTCTTCTTTCTAGAGGAATAGTAGAAAGAGGAGTAGGAACAGGATGAACTGTTTACCCACCTCTTGCAGCTGGCATTGCCCACGCAGGAGCCTCTGTCGATATAGGAATCTTCTCCCTTCATCTTGCAGGAGTTTCTTCTATTTTAGGAGCCGTAAACTTTATAACTACATGCATCAACATGCGAACAAGAGGAATAACTATAGACCGTATACCCCTTTTTGTTTGATCAATCTTCTTGACAGCA
	5044     CAAATTTATAACGTTATTGTCACTGCTCACGCCTTCGTTATAATTTTCTTCATAGTAATGCCTATTATAATAGGAGGATTTGGAAATTGACTTATACCCCTTATATTAGGAGCCCCAGATATGGCCTTCCCTCGAATAAATAACATAAGATTTTGACTACTGCCCCCCTCCCTAACCCTTCTTCTTTCTAGAGGAATAGTAGAAAGAGGAGTAGGAACAGGATGAACTGTTTACCCACCTCTTGCAGCTGGTATTGCCCACGCAGGAGCCTCTGTCGATATAGGAATCTTCTCCCTTCACCTTGCAGGAGTTTCTTCTATTTTAGGAGCCGTAAACTTTATAACTACATGCATCAACATGCGAACAAGAGGAATAACTATAGACCGTATACCCCTTTTTGTTTGATCAATCTTCTTGACAGCA
	2222     CAAATTTATAACGTTATTGTCACTGCTCACGCCTTCGTTATAATTTTCTTCATAGTAATGCCTATTATAATAGGAGGATTTGGAAATTGACTTATACCCCTTATATTAGGAGCCCCAGATATGGCCTTCCCTCGAATAAATAACATAAGATTTTGACTACTGCCCCCCTCCCTAACCCTTCTTCTTTCTAGAGGAATAGTAGAAAGAGGAGTAGGAACAGGATGAACTGTTTACCCACCTCTTGCAGCTGGTATTGCCCACGCCGGAGCCTCTGTCGACATAGGAATCTTCTCCCTTCACCTTGCAGGAGTTTCTTCTATTTTAGGAGCCGTAAACTTTATAACTACATGCATCAACATGCGAACAAGAGGAATAACTATAGACCGTATACCCCTTTTTGTTTGATCAATCTTCTTGACAGCA
	5020     CAAATTTATAACGTTATTGTCACTGCTCACGCCTTCGTTATAATTTTCTTCATAGTAATGCCTATTATAATAGGAGGATTTGGAAATTGACTTATACCCCTTATATTAGGAGCCCCACATATGGCCTTCCCTCGAATAAATAACATAAGATTTTGACTACTGCCCCCCTCCCTAACCCTTCTTCTTTCTAGAGGAATAGTAGAAAGAGGAGTAGGAACAGGATGAACTGTTTACCCACCTCTTGCAGCTGGTATTGCCCACGCCGGAGCCTCTGTCGACATAGGAATCTTCTCCCTTCACCTTGCAGGAGTTTCTTCTATTTTAGGAGCCGTAAACTTTATAACTACATGCATCAACATGCGAACAAGAGGAATAACTATAGACCGTATACCCCTTTTTGTTTGATCAATCTTCTTGACAGCA
	3828     CAAATTTATAACGTTATTGTCACTGCTCACGCCTTCGTTATAATTTTCTTCATAGTAATGCCTATTATAATAGGAGGATTTGGAAATTGACTTATACCCCTTATATTAGGAGCCCCAGATATGGCCTTCCCTCGAATAAATAACATAAGATTTTGACTACTGCCCCCCTCCCTAACCCTTCTTCTTTCTAGAGGAATAGTAGAAAGAGGAGTAGGAACAGGATGAACTGTTTACCCACCTCTTGCAGCTGGTATTGCCCACGCCGGAGCCTCTGTCGACATAGGAATCTTCTCCCTTCACCTTGCAGGAGTTTCTTCTATTTTAGGAGCCGTAAACTTTATAACTACATGCATCAACATGCGAACAAGAGGAATAACTATAGACCGTATACCCCTTTTTGTTTGATCAATCTTCTTGACAGCA
	2194     CAAATTTATAACGTTATTGTCACTGCTCACGCCTTCGTTATAATTTTCTTCATAGTAATGCCTATTATAATAGGAGGATTTGGAAATTGACTTATACCCCTTATACTAGGAGCCCCAGATATGGCCTTCCCTCGAATAAATAACATAAGATTTTGACTACTGCCCCCCTCCCTAACCCTTCTTCTTTCTAGAGGAATAGTAGAAAGAGGAGTAGGAACAGGATGAACTGTTTACCCACCTCTTGCAGCTGGTATTGCCCACGCCGGAGCCTCTGTCGACATAGGAATCTTCTCCCTTCACCTTGCAGGAGTTTCTTCTATTTTAGGAGCCGTAAACTTTATAACTACATGCATCAACATGCGAACAAGAGGAATAACTATAGACCGTATACCCCTTTTTGTTTGATCAATCTTCTTGACAGCA
	0756     CAAATTTATAACGTTATTGTCACTGCTCACGCCTTCGTTATAATTTTCTTCATAGTAATGCCTATTATAATAGGAGGATTTGGAAATTGACTTATACCCCTTATATTAGGAGCCCCAGATATGGCCTTCCCTCGAATAAATAACATAAGATTTTGACTACTGCCCCCCTCCCTAACCCTTCTTCTTTCTAGAGGAATAGTAGAAAGAGGAGTAGGAACAGGATGAACTGTTTACCCACCTCTTGCAGCTGGTATTGCCCACGCCGGAGCCTCTGTCGACATAGGAATCTTCTCCCTTCACCTTGCAGGAGTTTCTTCTATTTTAGGAGCCGTAAACTTTATAACTACATGCATCAACATGCGAACAAGAGGAATAACTATAGACCGTATACCCCTTTTTGTTTGATCAATCTTCTTGACAGCA
	1449     CAAATTTATAACGTTATTGTCACTGCTCACGCCTTCGTTATAATTTTCTTCATAGTAATGCCTATTATAATAGGAGGATTTGGAAATTGACTTATACCCCTTATATTAGGAGCCCCAGATATGGCCTTCCCTCGAATAAATAACATAAGATTTTGACTACTGCCCCCCTCCCTAACCCTTCTTCTTTCTAGAGGAATAGTAGAAAGGGGAGTAGGAACAGGATGAACTGTTTACCCACCTCTTGCAGCTGGTATTGCCCACGCCGGAGCCTCTGTCGACATAGGAATCTTCTCCCTTCACCTTGCAGGAGTTTCTTCTATTTTAGGAGCCGTAAACTTTATAACTACATGCATCAACATGCGAACAAGAGGAATAACTATAGACCGTATACCCCTTTTTGTTTGATCAATCTTCTTGACAGCA
	8282_ws  CAAATTTATAACGTTATTGTCACTGCTCACGCCTTCGTTATAATTTTCTTCATAGTAATGCCTATTATAATAGGAGGATTTGGAAATTGACTTATACCCCTTATATTAGGAGCCCCAGATATGGCCTTCCCCCGAATAAATAACATAAGATTTTGACTACTGCCCCCCTCCCTAACCCTTCTTCTTTCTAGAGGAATAGTAGAAAGAGGAGTAGGAACAGGATGAACTGTTTACCCACCTCTTGCAGCTGGTATTGCCCACGCCGGAGCCTCTGTCGACATAGGAATCTTCTCCCTTCACCTTGCAGGAGTTTCTTCTATTTTAGGAGCCGTAAACTTTATAACTACATGCATCAACATGCGAACAAGAGGAATAACTATAGACCGTATACCCCTTTTTGTTTGATCAATCTTCTTGACAGCA
	2202     CAAATTTATAACGTTATTGTCACTGCTCACGCCTTCGTTATAATTTTCTTCATAGTAATGCCTATTATAATAGGAGGATTTGGAAATTGACTTATACCCCTTATATTAGGAGCCCCAGATATGGCCTTCCCTCGAATAAATAACATAAGATTTTGACTACTGCCCCCCTCCCTAACCCTTCTTCTTTCTAGAGGAATAGTAGAAAGAGGAGTAGGAACAGGATGAACTGTTTACCCACCTCTTGCAGCTGGTATTGCCCACGCCGGGGCCTCTGTCGATATAGGAATCTTCTCCCTTCACCTTGCAGGAGTTTCTTCTATTTTAGGAGCCGTAAACTTTATAACTACATGCATCAACATGCGAACAAGAGGAATAACTATAGACCGTATACCCCTTTTTGTTTGATCAATCTTCTTGACAGCA
	3800     CAAATTTATAACGTTATTGTCACTGCTCACGCCTTCGTTATAATTTTCTTCATAGTAATGCCTATTATAATAGGAGGATTTGGAAATTGACTTATACCCCTTATATTAGGAGCCCCAGATATGGCCTTCCCTCGAATAAATAACATAAGATTTTGACTACTGCCCCCCTCCCTAACCCTTCTTCTTTCTAGAGGAATAGTAGAAAGAGGAGTAGGAACAGGATGAACTGTTTACCCACCTCTTGCAGCTGGTATTGCCCACGCCGGGGCCTCTGTCGATATAGGAATCTTCTCCCTTCACCTTGCAGGAGTTTCTTCTATTTTAGGAGCCGTAAACTTTATAACTACATGCATCAACATGCGAACAAGAGGAATAACTATAGACCGTATACCCCTTTTTGTTTGATCAATCTTCTTGACAGCA
	2206     CAAATTTATAACGTTATTGTCACTGCTCACGCCTTCGTTATAATTTTCTTCATAGTAATGCCTATTATAATAGGAGGATTTGGAAATTGACTTATACCCCTTATATTAGGAGCCCCAGATATGGCCTTCCCTCGAATAAATAACATAAGATTTTGACTACTGCCCCCCTCCCTAACCCTTCTTCTTTCTAGAGGAATAGTAGAAAGAGGAGTAGGAACAGGATGAACTGTTTACCCACCTCTTGCAGCTGGTATTGCCCACGCCGGGGCCTCTGTCGACATAGGAATCTTCTCCCTTCACCTTGCAGGAGTTTCTTCTATTTTAGGAGCCGTAAACTTTATAACTACATGCATCAACATGCGAACAAGAGGAATAACTATAGACCGTATACCCCTTTTTGTTTGATCAATCTTCTTGACAGCA
	1442     CAAATTTATAACGTTATTGTCACTGCTCACGCCTTCGTTATAATTTTCTTCATAGTAATGCCTATTATAATAGGAGGGTTTGGAAATTGACTTATACCCCTTATATTAGGAGCCCCAGATATGGCCTTCCCTCGAATAAATAACATAAGATTTTGACTACTGCCCCCCTCCCTAACCCTTCTTCTTTCTAGAGGAATAGTAGAAAGAGGAGTAGGAACAGGATGAACTGTTTACCCACCTCTTGCAGCTGGTATTGCCCACGCCGGAGCCTCTGTCGATATAGGAATCTTCTCCCTTCACCTTGCAGGAGTTTCTTCTATTTTAGGAGCCGTAAACTTTATAACTACATGCATCAACATGCGAACAAGAGGAATAACTATAGACCGTATACCCCTTTTTGTTTGATCAATCTTCTTGACAGCA
	5038     CAAATTTATAACGTTATTGTCACTGCTCACGCCTTTGTTATAATTTTCTTCATAGTAATGCCTATTATAATAGGAGGGTTTGGAAATTGACTTATACCCCTTATATTAGGAGGGCCAGATATGGCCTTCCCTCGAATAAATAACATAAGATTTTGACTTCTGCCCCCCTCCCTAACCCTTCTTCTTTCTAGAGGAATAGTAGAAAGAGGAGTAGGAACAGGATGAACTGTTTACCCACCTCTTGCAGCTGGTATTGCCCACGCCGGAGCCTCTGTCGATATAGGAATCTTCTCCCTTCACCTTGCAGGAGTTTCTTCTATTTTAGGAGCCGTAAACTTTATAACTACATGCATCAACATGCGAACAAGAGGAATAACTATAGACCGTATACCCCTTTTTGTTTGATCAATCTTCTTGACAGCA
	5052     CAAATTTATAACGTTATTGTCACTGCTCACGCCTTCGTTATAATTTTCTTCATAGTAATGCCTATTATAATAGGAGGGTTTGGAAATTGACTTATACCCCTTATATTAGGAGCCCCAGATATGGCCTTCCCTCGAATAAATAACATAAGATTTTGACTACTGCCCCCCTCCCTAACCCTTCTTCTTTCTAGAGGAATAGTAGAAAGAGGAGTAGGAACAGGATGAACTGTTTACCCACCTCTTGCAGCTGGTATTGCCCACGCCGGAGCCTCTGTCGATATAGGAATCTTCTCCCTTCACCTTGCAGGAGTTTCTTCTATTTTAGGAGCCGTAAACTTTATAACTACATGCATCAACATGCGAACAAGAGGAATAACTATAGACCGTATGCCCCTTTTTGTTTGATCAATCTTCTTGACAGCA
	2205     CAAATTTATAACGTTATTGTCACTGCTCACGCCTTCGTTATAATTTTCTTCATAGTAATGCCTATTATAATAGGAGGATTTGGAAATTGACTTATACCCCTTATATTAGGAGCCCCAGATATGGCCTTCCCTCGAATAAATAACATAAGATTTTGACTACTGCCCCCCTCCCTAACCCTTCTTCTTTCTAGAGGAATAGTAGAAAGAGGAGTAGGAACAGGATGAACTGTTTACCCACCTCTTGCAGCTGGTATTGCCCACGCCGGAGCCTCTGTCGATATAGGAATCTTCTCCCTTCACCTTGCAGGAGTTTCTTCTATTTTAGGAGCCGTAAACTTTATAACTACATGCATCAACATGCGAACAAGAGGAATAACTATAGACCGTATGCCCCTTTTTGTTTGATCAATCTTCTTGACAGCA
	2210     CAAATTTATAACGTTATTGTCACTGCTCACGCCTTCGTTATAATTTTCTTCATAGTAATGCCTATTATAATAGGAGGATTTGGAAATTGACTTATACCCCTTATATTAGGAGCCCCAGATATGGCCTTCCCTCGAATAAATAACATAAGATTTTGACTACTGCCCCCCTCCCTAACCCTTCTTCTTTCTAGAGGAATAGTAGAAAGAGGAGTAGGAACAGGATGAACTGTTTACCCACCTCTTGCAGCTGGTATTGCCCACGCCGGAGCCTCTGTCGATATAGGAATCTTCTCCCTTCACCTTGCAGGAGTTTCTTCTATTTTAGGAGCCGTAAACTTTATAACTACATGCATCAACATGCGAACAAGAGGAATAACTATAGACCGTATGCCCCTTTTTGTTTGATCAATCTTCTTGACAGCA
	7751     CAAATTTATAACGTTATTGTCACTGCTCACGCCTTCGTTATAATTTTCTTCATAGTAATGCCTATTATAATAGGAGGATTTGGAAATTGACTTATACCCCTTATATTAGGAGCCCCAGATATGGCCTTCCCTCGAATAAATAACATAAGATTTTGACTACTGCCCCCCTCCCTAACCCTTCTTCTTTCTAGAGGAATAGTAGAAAGAGGAGTAGGAACAGGATGAACTGTTTACCCACCTCTTGCAGCTGGTATTGCCCACGCCGGAGCCTCTGTCGATATAGGAATCTTCTCCCTTCACCTTGCAGGAGTTTCTTCTATTTTAGGAGCCGTAAACTTTATAACTACATGCATCAACATGCGAACAAGAGGAATAACTATAGACCGTATGCCCCTTTTTGTTTGATCAATCTTCTTGACAGCA
	6938     CAAATTTATAACGTTATTGTCACTGCTCACGCCTTCGTTATAATTTTCTTCATAGTAATGCCTATTATAATAGGAGGATTTGGAAATTGACTTATACCCCTTATATTAGGAGCCCCAGATATGGCCTTCCCTCGAATAAATAACATAAGATTTTGACTACTGCCCCCCTCCCTAACCCTTCTTCTTTCTAGAGGAATAGTAGAAAGAGGAGTAGGAACAGGATGAACTGTTTACCCACCTCTTGCAGCTGGTATTGCCCACGCCGGAGCCTCTGTCGATATAGGAATCTTCTCCCTTCACCTTGCAGGAGTTTCTTCTATTTTAGGAGCCGTAAACTTTATAACTACATGCATCAACATGCGAACAAGAGGAATAACTATAGACCGTATACCCCTTTTTGTTTGATCAATCTTCTTGACAGCA
	2198     CAAATTTATAACGTCATTGTCACTGCTCACGCCTTCGTTATAATTTTCTTCATAGTAATGCCTATTATAATAGGAGGATTTGGAAATTGACTTATACCCCTTATATTAGGAGCCCCAGATATGGCCTTCCCTCGAATAAATAACATAAGATTTTGACTACTGCCCCCCTCCCTAACCCTTCTTCTTTCTAGAGGAATAGTAGAAAGAGGAGTAGGAACAGGATGAACTGTTTACCCACCTCTTGCAGCTGGTATTGCCCACGCCGGAGCCTCTGTCGATATAGGAATCTTCTCCCTTCACCTTGCAGGAGTTTCTTCTATTTTAGGAGCCGTAAACTTTATAACTACATGCATCAACATGCGAACAAGAGGAATAACTATAGACCGTATACCCCTTTTTGTTTGATCAATCTTCTTGACAGCA
	8296     CAAATTTATAACGTTATTGTCACTGCTCACGCCTTCGTTATAATTTTCTTCATAGTAATGCCTATTATAATAGGAGGATTTGGAAATTGACTTATACCCCTTATATTGGGAGCCCCAGATATGGCCTTCCCTCGAATAAATAACATAAGATTTTGACTACTGCCCCCCTCCCTAACCCTTCTTCTTTCTAGAGGAATAGTAGAAAGAGGAGTAGGAACAGGATGAACTGTTTACCCACCTCTTGCAGCTGGTATTGCCCACGCCGGAGCCTCTGTCGATATAGGAATCTTCTCCCTTCACCTTGCAGGAGTTTCTTCTATTTTAGGAGCCGTAAACTTTATAACTACATGCATCAACATGCGAACAAGAGGAATAACTATAGACCGTATACCCCTTTTTGTTTGATCAATCTTCTTGACAGCA
	0737_ws  CAAATTTATAACGTTATTGTCACTGCTCACGCCTTCGTTATAATTTTCTTCATAGTAATGCCTATTATAATAGGAGGATTTGGAAATTGACTTATACCCCTTATATTAGGAGCCCCAGATATGGCCTTCCCTCGAATAAATAACATAAGATTTTGACTACTGCCCCCCTCCCTAACCCTTCTTCTTTCTAGAGGAATAGTAGAAAGAGGAGTAGGAACAGGATGAACTGTTTACCCACCTCTTGCAGCTGGTATTGCCCACGCCGGAGCCTCTGTCGATATAGGAATCTTCTCCCTTCACCTTGCAGGAGTTTCTTCTATTTTAGGAGCCGTAAACTTTATAACTACATGCATCAACATGCGAACAAGAGGAATAACTATAGACCGTATACCCCTTTTTGTTTGATCAATCTTCTTGACAGGA
	3821_ws  CAAATTTATAACGTTATTGTCACTGCTCACGCCTTCGTTATAATTTTCTTCATAGTAATGCCTATTATAATAGGAGGATTTGGAAATTGACTTATACCCCTTATATTAGGAGCCCCAGATATGGCCTTCCCTCGAATAAATAACATAAGATTTTGACTACTACCCCCCTCCCTAACCCTTCTTCTTTCTAGAGGAATAGTAGAAAGAGGAGTAGGAACAGGATGAACTGTTTACCCACCTCTTGCAGCTGGTATTGCCCACGCCGGAGCCTCTGTCGATATAGGAATCTTCTCCCTTCACCTTGCAGGAGTTTCTTCTATTTTAGGAGCCGTAAACTTTATAACTACATGCATCAACATGCGAACAAGAGGAATAACTATAGACCGTATACCCCTTTTTGTTTGATCAATCTTCTTGACAGCA
	5018     CAAATTTATAACGTTATTGTCACTGCTCACGCCTTCGTTATAATTTTCTTCATAGTAATGCCTATTATAATAGGAGGATTTGGAAATTGACTTATACCCCTTATATTAGGAGCCCCAGATATGGCCTTCCCTCGAATAAATAACATAAGATTTTGACTACTGCCCCCCTCCCTAACCCTTCTTCTTTCTAGAGGAATAGTAGAAAGAGGAGTAGGAACAGGATGAACTGTTTACCCACCTCTTGCAGCTGGTATTGCCCACGCCGGAGCCTCTGTCGATATAGGAATCTTCTCCCTTCACCTTGCAGGAGTTTCTTCTATTTTAGGAGCCGTAAACTTTATAACTACATGCATCAACATGCGAACAAGAGGAATAACTATAGACCGTATACCCCTTTTTGTTTGATCAATCTTCTTGACAGCA
	3835_ws  CAAATTTATAACGTTATTGTCACTGCTCACGCCTTCGTTATAATTTTCTTCATAGTAATGCCTATTATAATAGGAGGATTTGGAAATTGACTTATACCCCTTATATTAGGAGCCCCAGATATGGCCTTCCCTCGAATAAATAACATAAGATTTTGACTACTACCCCCCTCCCTAACCCTTCTTCTTTCTAGAGGAATAGTAGAAAGAGGAGTAGGAACAGGATGAACTGTTTACCCACCTCTTGCAGCTGGTATTGCCCACGCCGGAGCCTCTGTCGATATAGGAATCTTCTCCCTTCACCTTGCAGGAGTTTCTTCTATTTTAGGAGCCGTAAACTTTATAACTACATGCATCAACATGCGAACAAGAGGAATAACTATAGACCGTATACCCCTTTTTGTTTGATCAATCTTCTTGACAGCA
	0757     CAAATTTATAACGTTATTGTCACTGCTCACGCCTTCGTTATAATTTTCTTCATAGTAATGCCTATTATAATAGGAGGATTTGGAAATTGACTTATACCCCTTATATTAGGAGCCCCAGATATGGCCTTCCCTCGAATAAATAACATAAGATTTTGACTACTGCCCCCCTCCCTAACCCTTCTTCTTTCTAGAGGAATAGTAGAAAGAGGAGTAGGAACAGGATGAACTGTTTACCCACCTCTTGCAGCTGGTATTGCCCACGCCGGAGCCTCTGTCGATATAGGAATCTTCTCCCTTCACCTTGCAGGAGTTTCTTCTATTTTAGGAGCCGTAAACTTTATAACTACATGCATCAACATGCGAACAAGAGGAATAACTATAGACCGCATACCCCTTTTTGTTTGATCAATCTTCTTGACAGCA
	5063     CAAATTTATAACGTTATTGTCACTGCTCACGCCTTCGTTATAATTTTCTTCATAGTAATGCCTATTATAATAGGAGGATTTGGAAATTGACTTATACCCCTTATATTAGGAGCCCCAGATATGGCCTTCCCTCGAATAAATAACATAAGATTTTGACTACTGCCCCCCTCCCTAACCCTTCTTCTTTCTAGAGGAATAGTAGAAAGAGGAGTAGGAACAGGATGAACTGTTTACCCACCTCTTGCAGCTGGTATTGCCCACGCCGGAGCCTCTGTCGATATAGGAATCTTCTCCCTTCACCTTGCAGGAGTTTCTTCTATTTTAGGAGCCGTAAACTTTATAACTACATGCATCAACATGCGAACAAGAGGAATAACTATAGACCGCATACCCCTTTTTGTTTGATCAATCTTCTTGACAGCA
	5013     CAAATTTATAaCGTTATTTCCACTGCTCACGCCTTCGTTATAATTTTCTTCATAGTAATGCCTATTATAATAGGAGGATTTGGAAATTGACTTATACCCCTTATATTAGGAGCCCCAGATATGGCCTTCCCTCGAATAAATAACATAAGATTTTGACTACTGCCCCCCTCCCTAACCCTTCTTCTTTCTAGAGGAATAGTAGAAAGAGGAGTAGGAACAGGATGAACTGTTTACCCACCTCTTGCAGCTGGTATTGCCCACGCCGGAGCCTCTGTCGATATAGGAATCTTCTCCCTTCACCTTGCAGGAGTTTCTTCTATTTTAGGAGCCGTAAACTTTATAACTACATGCATCAACATGCGAACAAGAGGAATAACTATAGACCGTATACCCCTTTTTGTTTGATCAATCTTCTTGACAGCA
	B6       CAAATTTATAACGTTATTGTCACTGCTCACGCCTTCGTTATAATTTTCTTCATAGTAATGCCTATTATAATAGGAGGATTTGGAAATTGACTTATACCCCTTATATTAGGAGCCCCAGATATGGCCTTCCCTCGAATAAATAACATAAGATTTTGACTACTGCCCCCCTCCCTAACCCTTCTTCTTTCTAGAGGAATAGTAGAAAGAGGAGTAGGAACAGGATGAACTGTTTACCCACCTCTTGCAGCTGGTATTGCCCACGCCGGAGCCTCTGTCGATATAGGAATCTTCTCCCTTCACCTTGCAGGAGTTTCTTCTATTTTAGGAGCCGTAAACTTTATAACTACATGCATCAACATGCGAACAAGAGGAATAACTATAGACCGTATACCCCTTTTTGTTTGATCAATCTTCTTGACAGCA
	C6       CAAATTTATAACGTTATTGTCACTGCTCACGCCTTCGTTATAATTTTCTTCATAGTAATGCCTATTATAATAGGAGGATTTGGAAATTGACTTATACCCCTTATATTAGGAGCCCCAGATATGGCCTTCCCTCGAATAAATAACATAAGATTTTGACTACTGCCCCCCTCCTTAACCCTTCTTCTTTCTAGAGGAATAGTAGAGAGAGGAGTAGGAACAGGATGAACTGTTTACCCACCTCTTGCAGCTGGTATTGCCCACGCCGGAGCCTCTGTCGATATAGGAATCTTCTCCCTTCACCTTGCAGGAGTTTCTTCTATTTTAGGAGCCGTAAACTTTATAACTACATGCATCAACATGCGAACAAGAGGAATAACTATAGACCGTATACCCCTTTTTGTTTGATCAATCTTCTTGACAGCA
	8242     CAAATTTATAACGTTATTTCCACTGCTCACGCCTTCGTTATAATTTTCTTCATAGTAATGCCTATTATAATAGGAGGATTTGGAAATTGACTTATACCCCTTATATTAGGAGCCCCAGATATGGCCTTCCCTCGAATAAATAACATAAGATTTTGACTACTGCCCCCCTCCCTAACCCTTCTTCTTTCTAGAGGAATAGTAGAAAGAGGAGTAGGAACAGGATGAACTGTTTACCCACCTCTTGCAGCTGGTATTGCCCACGCCGGAGCCTCTGTCGATATAGGAATCTTCTCCCTTCACCTTGCAGGAGTTTCTTCTATTTTAGGAGCCGTAAACTTTATAACTACATGCATCAACATGCGAACAAGAGGAATAACTATAGACCGTATACCCCTTTTTGTTTGATCAATCTTCTTGACAGCA
	B5       CAAATTTATAACGTTATTGTCACTGCTCACGCCTTCGTTATAATTTTCTTCATAGTAATGCCTATTATAATAGGAGGATTTGGAAATTGACTTATACCCCTTATATTAGGAGCCCCAGATATGGCCTTCCCTCGAATAAATAACATAAGATTTTGACTACTACCCCCCTCCCTAACCCTTCTTCTTTCTAGAGGAATAGTAGAAAGAGGAGTGGGAACAGGATGAACTGTTTACCCACCTCTTGCAGCTGGTATTGCCCACGCCGGAGCCTCTGTCGATATAGGAATCTTCTCCCTCCACCTTGCAGGAGTTTCTTCTATTTTAGGAGCCGTAAACTTTATAACTACATGCATCAACATGCGAACAAGAGGAATAACTATAGACCGTATACCTCTTTTTGTTTGATCAATCTTCATAACAGCA
	C5       CAAATTTATAACGTTATTGTCACTGCTCACGCCTTCGTTATAATTTTCTTCATAGTAATGCCTATTATAATAGGAGGATTTGGAAATTGACTTATACCCCTTATATTAGGAGCCCCAGATATGGCCTTCCCTCGAATAAATAACATAAGATTTTGACTACTACCCCCCTCCCTAACCCTTCTTCTTTCTAGAGGAATAGTAGAAAGAGGAGTGGGAACAGGATGAACTGTTTACCCACCTCTTGCAGCTGGTATTGCCCACGCCGGAGCCTCTGTCGATATAGGAATCTTCTCCCTCCACCTTGCAGGAGTTTCTTCTATTTTAGGAGCCGTAAACTTTATAACTACATGCATCAACATGCGAACAAGAGGAATAACTATAGACCGTATACCTCTTTTTGTTTGATCAATCTTCTTAACAGCA
	H5       CAAATTTATAACGTTATTGTCACTGCTCACGCCTTCGTTATAATTTTCTTCATAGTAATGCCTATTATAATAGGAGGATTTGGAAATTGACTTATACCCCTTATATTAGGAGCCCCAGATATGGCCTTCCCTCGAATAAATAACATAAGATTTTGACTACTACCCCCCTCCCTAACCCTTCTTCTTTCTAGAGGAATAGTAGAAAGAGGAGTGGGAACAGGATGAACTGTTTACCCACCTCTTGCAGCTGGTATTGCCCACGCCGGAGCCTCTGTCGATATAGGAATCTTCTCCCTCCACCTTGCAGGAGTTTCTTCTATTTTAGGAGCCGTAAACTTTATAACTACATGCATCAACATGCGAACAAGAGGAATAACTATAGACCGTATACCTCTTTTTGTTTGATCAATCTTCTTAACAGCA
	C4       CAAATTTATAACGTTATTGTCACTGCTCACGCCTTCGTTATAATTTTCTTCATAGTAATGCCTATTATAATAGGAGGATTTGGAAATTGACTTATACCCCTTATATTAGGAGCCCCAGATATGGCCTTCCCTCGAATAAATAACATAAGATTTTGACTACTACCCCCCTCCCTAACCCTTCTTCTTTCTAGAGGAATAGTAGAAAGAGGAGTGGGAACAGGATGAACTGTTTACCCACCTCTTGCAGCTGGTATTGCCCACGCCGGAGCCTCTGTCGATATAGGAATCTTCTCCCTCCACCTTGCAGGAGTTTCTTCTATTTTAGGAGCCGTAAACTTTATAACTACATGCATCAACATGCGAACAAGAGGAATAACTATAGACCGTATACCTCTTTTTGGTTGATCAATCTTCTTAACAGCA
	G4       CAAATTTATAACGTTATTGTCACTGCTCACGCCTTCGTTATAATTTTCTTCATAGTAATGCCTATTATAATAGGAGGATTTGGAAATTGACTTATACCCCTTATATTAGGAGCCCCAGATATGGCCTTCCCTCGAATAAATAACATAAGATTTTGACTACTACCCCCCTCCCTAACCCTTCTTCTTTCTAGAGGAATAGTAGAAAGAGGAGTGGGAACAGGATGAACTGTTTACCCACCTCTTGCAGCTGGTATTGCCCACGCCGGAGCCTCTGTCGATATAGGAATCTTCTCCCTCCACCTTGCAGGAGTTTCTTCTATTTTAGGAGCCGTAAACTTTATAACTACATGCATCAACATGCGAACAAGAGGAATAACTATAGACCGTATACCTCTTTTTGTTTGATCAATCTTCTTAACAGCA
	F4       CAAATTTATAACGTTATTGTCACTGCTCACGCCTTCGTTATAATTTTCTTCATAGTAATGCCTATTATAATAGGAGGATTTGGAAATTGACTTATACCCCTTATATTAGGAGCCCCAGATATGGCCTTCCCTCGAATAAATAACATAAGATTTTGACTACTACCCCCCTCCCTAACCCTTCTTCTTTCTAGAGGAATAGTAGAAAGAGGAGTGGGAACAGGATGAACTGTTTACCCACCTCTTGCAGCTGGTATTGCCCACGCCGTAGCCTCTGTCGATATAGGAATCTTCTCCCTCCACCTTGCAGGAGTTTCTTCTATTTTAGGAGCCGTAAACTTTATAACTACATGCATCAACATGCGAACAAGAGTAATAACTATAGACCGTATACCTCTTTTTGTTTGATCAATCTTCTTAACAGCA
	D9       CAAATTTATAACGTTATTGTCACTGCTCACGCCTTCGTTATAATTTTCTTCATAGTAATGCCTATTATAATAGGAGGATTTGGAAATTGACTTATACCCCTTATATTAGGAACCCCAGATATGTCCTTCCCTCGAATAAATAACATAAGATTTTGACTACTGCCCCCCTCCCTAACCCTTCTTCTTTCTAGAGGAATAGTAGAAAGAGGAGTGGGAACAGGATGAACTGTTTACCCACCTCTTGCAGCTGGTATTGCCCACGCCGGAGCCTCTGTCGATATAGGAATCTTCTCCCTCCACCTTGCAGGAGTTTCTTCTATTTTAGGAGCCGTAAACTTTATAACTACATGCATCAACATGCGAACAAGAGGAATAACTATAGACCGTATACCTCTTTTTGTTTGATCAATCTTCTTAACAGGA
	8248     CAAATTTATAACGTTATTGTCACTGCTCACGCCTTCGTTATAATTTTCTTCATAGTAATGCCTATTATAATAGGAGGATTTGGAAATTGACTTATACCCCTTATATTAGGAGCCCCAGATATGGCCTTCCCTCGAATAAATAACATAAGATTTTGACTACTGCCCCCCTCCCTAACCCTTCTTCTTTCTAGAGGAATAGTAGAAAGAGGAGTAGGAACAGGATGAACTGTTTACCCACCTCTTGCAGCTGGTATTGCCCACGCCGGAGCCTCTGTCGATATAGGAATCTTCTCCCTTCACCTTGCAGGAGTTTCCTCTATTTTAGGAGCCGTAAACTTTATAACTACATGCATCAACATGCGAACAAGAGGAATAACTATAGACCGTATACCCCTTTTTGTTTGATCAATCTTCTTGACAGCA
	4173     CAAATTTATAACGTTATTGTCACTGCTCACGCCTTCGTTATAATTTTCTTCATAGTAATGCCTATTATAATAGGAGGATTTGGAAATTGACTTATACCCCTTATATTAGGAGCCCCAGATATGGCCTTCCCTCGAATAAATAACATAAGATTTTGACTACTGCCCCCCTCCCTAACCCTTCTTCTTTCTAGAGGAATAGTAGAAAGAGGAGTAGGAACAGGATGAACTGTTTACCCACCTCTTGCAGCTGGTATTGCCCACGCCGGAGCCTCTGTCGATATAGGAATCTTCTCCCTTCACCTTGCAGGAGTTTCTTCTATTTTAGGAGCCGTAAACTTTATAACTACATGCATCAACATGCGAACAAGAGGAATAACTATAGACCGTATACCCCTTTTTGTTTGATCAATCTTCTTGACAGCA
	5022     CAAATTTATAACGTTATTGTCACTGCTCACGCCTTCGTTATAATTTTCTTCATAGTAATGCCTATTATAATAGGAGGATTTGGAAATTGACTTATACCCCTTATATTAGGAGCCCCAGATATGGCCTTCCCTCGAATAAATAACATAAGATTTTGACTACTGCCCCCCTCCCTAACCCTTCTTCTTTCTAGAGGAATAGTAGAAAGAGGAGTAGGAACAGGATGAACTGTTTACCCACCTCTTGCAGCTGGTATTGCCCACGCCGGAGCCTCTGTCGATATAGGAATCTTCTCCCTTCACCTTGCAGGAGTTTCTTCTATTTTAGGAGCCGTAAACTTTATAACTACATGCATCAACATGCGAACAAGAGGAATAACTATAGACCGTATACCCCTTTTTGTTTGATCAATCTTCTTGACAGCA
	2171     CAAATTTATAACGTTATTGTCACTGCTCACGCCTTCGTTATAATTTTCTTCATAGTAATGCCTATTATAATAGGAGGATTTGGAAATTGACTTATACCCCTTATATTAGGAGCCCCAGATATGGCCTTCCCTCGAATAAATAACATAAGATTTTGACTACTGCCCCCCTCCCTAACCCTTCTTCTTTCTAGAGGAATAGTAGAAAGAGGAGTAGGAACAGGATGAACTGTTTACCCACCTCTTGCAGCTGGTATTGCCCACGCCGGAGCCTCTGTCGATATAGGAATCTTCTCCCTTCACCTTGCAGGAGTTTCTTCTATTTTAGGAGCCGTAAACTTTATAACTACATGCATCAACATGCGAACAAGAGGAATAACTATAGACCGTATACCCCTTTTTGTTTGATCAATCTTCTTAACAGCA
	3802     CAAATTTATAACGTTATTGTCACTGCTCACGCCTTCGTTATAATTTTCTTCATAGTAATGCCTATTATAATAGGAGGATTTGGAAATTGACTTATACCCCTTATATTAGGAGCCCCAGATATGGCCTTCCCTCGAATAAATAACATAAGATTTTGACTACTGCCCCCCTCCCTAACCCTTCTTCTTTCTAGAGGAATAGTAGAAAGAGGAGTAGGAACAGGATGAACTGTTTACCCACCTCTTGCAGCTGGTATTGCCCACGCCGGAGCCTCTGTCGATATAGGAATCTTCTCCCTTCACCTTGCAGGAGTTTCTTCTATTTTAGGAGCCGTAAACTTTATAACTACATGCATCAACATGCGAACAAGAGGAATAACTATAGACCGTATACCCCTTTTTGTTTGATCAATCTTCTTAACAGCA
	5027     CAAATTTATAACGTTATTGTCACTGCTCACGCCTTCGTTATAATTTTCTTCATAGTAATGCCTATTATAATAGGAGGATTTGGAAATTGACTTATACCCCTTATATTAGGAGCCCCAGATATGGCCTTCCCTCGAATAAATAACATAAGATTTTGACTACTACCCCCCTCCCTAACCCTTCTTCTTTCTAGAGGAATAGTAGAAAGAGGAGTAGGAACAGGATGAACTGTTTACCCACCTCTTGCAGCTGGTATTGCCCACGCCGGAGCCTCTGTCGATATAGGAATCTTCTCCCTTCACCTTGCAGGAGTTTCTTCTATTTTAGGAGCCGTAAACTTTATAACTACATGCATCAACATACGAACAAGAGGAATAACTATAGACCGTATACCCCTTTTTGTTTGATCAATCTTCTTAACAGCA
	3801_ws  CAAATTTATAACGTTATTGTCACTGCTCACGCCTTCGTTATAATTTTCTTCATAGTAATGCCTATTATAATAGGAGGATTTGGAAATTGACTTATACCCCTTATATTAGGAGCCCCAGATATGGCCTTCCCTCGAATAAATAACATAAGATTTTGACTACTGCCCCCCTCCCTAACCCTTCTTCTTTCTAGAGGAATAGTAGAAAGAGGAGTAGGAACAGGATGAACTGTTTACCCACCTCTTGCAGCTGGTATTGCCCACGCCGGAGCCTCTGTCGATATAGGAATCTTCTCCCTTCACCTTGCAGGAGTTTCTTCTATTTTAGGAGCCGTAAACTTTATAACTACATGCATCAACATACGAACAAGAGGAATAACTATAGACCGTATACCCCTTTTTGTTTGATCAATCTTCTTGACAGCA
	0728     CAAATTTATAACGTTATTGTCACTGCTCACGCCTTCGTTATAATTTTCTTCATAGTAATGCCTATTATAATAGGAGGATTTGGAAATTGACTTATACCCCTTATATTAGGAGCCCCAGATATGGCCTTCCCTCGAATAAATAACATAAGATTTTGACTACTGCCCCCCTCCCTAACCCTTCTTCTTTCTAGAGGAATAGTAGAGAGAGGAGTAGGAACAGGATGAACTGTTTACCCACCTCTTGCAGCTGGTATTGCCCACGCCGGAGCCTCTGTCGATATAGGAATCTTCTCCCTTCACCTTGCAGGAGTTTCTTCTATTTTAGGAGCCGTAAACTTTATAACTACATGCATCAACATGCGAACAAGAGGAATAACTATAGACCGTATACCCCTTTTTGTTTGATCAATCTTCTTGACAGCA
	5014     CAAATTTATAACGTTATTGTCACTGCTCACGCCTTCGTTATAATTTTCTTCATAGTAATGCCTATTATAATAGGAGGATTTGGAAATTGACTTATACCCCTTATATTAGGAGCCCCAGATATGGCCTTCCCTCGAATAAATAACATAAGATTTTGACTACTGCCCCCCTCCCTAACCCTTCTTCTTTCTAGAGGAATAGTAGAAAGAGGAGTAGGAACAGGATGAACTGTTTACCCACCTCTTGCAGCTGGTATTGCCCACGCCGGAGCCTCTGTCGATATAGGAATCTTCTCCCTTCACCTTGCAGGAGTTTCTTCTATTTTAGGAGCCGTAAACTTTATAACTACATGCATCAACATGCGAACAAGAGGAATAACTATAGACCGTATACCCCTTTTTGTTTGATCAATCTTCTTGACAGCA
	3822     CAAATTTATAACGTTATTGTCACTGCTCACGCCTTCGTTATAATTTTCTTCATAGTAATGCCTATTATAATAGGAGGATTTGGAAATTGACTTATACCCCTTATATTAGGAGCCCCAGATATGGCCTTCCCTCGAATAAATAACATAAGATTTTGACTTCTGCCCCCCTCCCTAACCCTTCTTCTTTCTAGAGGAATAGTAGAAAGAGGAGTAGGAACAGGATGAACTGTTTACCCACCTCTTGCAGCTGGTATTGCCCACGCCGGAGCCTCTGTCGATATAGGAATCTTCTCCCTTCACCTTGCAGGAGTTTCTTCTATTTTAGGAGCCGTAAACTTTATAACTACATGCATCAACATGCGAACAAGAGGAATAACTATAGACCGTATACCCCTTTTTGTTTGATCAATCTTCTTGACAGCA
	5023     CAAATTTATAACGTTATTGTCACTGCTCACGCCTTCGTTATAATTTTCTTCATAGTAATGCCTATTATAATAGGAGGATTTGGAAATTGACTTATACCCCTTATATTAGGAGCCCCAGATATGGCCTTCCCTCGAATAAATAACATAAGATTTTGACTACTACCCCCCTCCCTAACCCTTCTTCTTTCTAGAGGAATAGTAGAAAGAGGAGTAGGAACAGGATGAACTGTTTACCCACCTCTTGCAGCTGGTATTGCCCACGCCGGAGCCTCTGTCGATATAGGAATCTTCTCCCTTCACCTTGCAGGAGTTTCTTCTATTTTAGGAGCCGTAAACTTTATAACTACATGCATCAACATGCGAACAAGAGGAATAACTATAGACCGTATACCCCTTTTTGTTTGATCAATCTTCTTGACAGCA
	5007_ws  CAAATTTATAACGTTATTGTCACTGCTCACGCCTTCGTTATAATTTTCTTCATAGTAATGCCCATTATAATAGGAGGAATTGGAAATTGACTTATACCCCTTATATTAGGAGCCCCAGATATGGCCTTCCCCCGAATAAATAACATAAGATTTTGACTACTaCCCCCCTCCCTAACCCTTCTTCTTTCTAGAGGAATAGTAGAAAGAGGAGTAGGAACAGGATGAACTGTTTACCCACCTCTTGCAGCTGGTATTGCCCACGCCGGAGCCTCTGTCGATATAGGAATCTTCTCCCTTCACCTTGCAGGAGTTTCTTCTATTTTAGGAGCCGTAAACTTTATAACTACATGCATCAACATGCGAACAAGAGGAATAACTATAGACCGTATACCCCTTTTTGTTTGATCAATCTTCTTGACAGCA
	3825     CAAATTTATAACGTTATTGTCACTGCTCACGCCTTCGTTATAATTTTCTTCATAGTAATGCCCATTATAATAGGAGGATTTGGAAATTGACTTATACCCCTTATATTAGGAGCCCCAGATATGGCCTTCCCTCGAATAAATAACATAAGATTTTGACTACTTCCCCCCTCCCTAACCCTTCTTCTTTCTAGAGGAATAGTAGAAAGAGGAGTAGGAACAGGATGAACTGTTTACCCACCTCTTGCAGCTGGTATTGCTCACGCTGGAGCCTCTGTCGATATAGGAATCTTCTCCCTTCACCTTGCAGGAGTTTCTTCTATTTTAGGAGCCGTAAACTTTATAACTACATGCATCAACATgCGAACAAGAGGAATAACTATAGACCGTATACCCCTTTTTGTCTGATCAATCTTCTTGACAGCA
	3831     CAAATTTATAACGTTATTGTCACTGCTCACGCCTTCGTTATAATTTTCTTCATAGTAATGCCCATTATAATAGGAGGATTTGGAAATTGACTTATACCCCTTATATTAGGAGCCCCAGATATGGCCTTCCCCCGAATAAATAACATAAGATTTTGATTACTTCCCCCCTCCCTAACCCTTCTTCTTTCTAGAGGAATAGTAGAAAGAGGAGTAGGAACAGGATGAACTGTTTACCCACCTCTTGCAGCTGGTATTGCTCACGCTGGAGCCTCTGTCGATATAGGAATCTTCTCCCTTCATCTTGCAGGAGTTTCTTCTATTTTAGGAGCCGTAAACTTTATAACTACATGTATCAATATACGAACAAGAGGGATAACTATAGACCGTATACCTCTTTTTGTTTGATCAATCTTCTTGACAGCA
	5032_ws  CCACCTTATAACGTTATTGTCACTGCTCACGCCTTCGTTATAATTTTCTTCATAGTAATGCCCATTATAATAGGAGGATTTGGAAATTGACTTATACCCCTTATATTAGGAGCCCCAGATATGGCCTTCCCCCGAATAAATAACATAAGATTTTGATTACTGCCCCCCTCCCTAACCCTTCTTCTTTCTAGAGGAATAGTAGAAAGAGGAGTAGGAACAGGATGAACTGTTTACCCACCTCTTGCAGCTGGTATTGCTCACGCCGGAGCCTCTGTCGACATAGGAATCTTCTCCCTTCATCTTGCAGGAGTTTCTTCTATTTTAGGAGCCGTAAACTTTATAACTACATGCATCAACATGCGAACAAGAGGAATAACTATAGACCGTATACCCCTTTTTGTTTGATCAATCTTCTTGACAGCA

;


END;

BEGIN ASSUMPTIONS;
	TYPESET * UNTITLED   =  unord:  1 -  423;

END;

BEGIN CODONS;
	CODESET * UNTITLED   =  universal:  1 -  423;


END;

BEGIN MESQUITECHARMODELS;
	ProbModelSet * UNTITLED   =  'Jukes-Cantor':  1 -  423;
END;

Begin MESQUITE;
		MESQUITESCRIPTVERSION 2;
		TITLE AUTO;
		tell ProjectCoordinator;
		timeSaved 1392746807803;
		getEmployee #mesquite.minimal.ManageTaxa.ManageTaxa;
		tell It;
			setID 0 1872638965093765500;
		endTell;
		getEmployee #mesquite.charMatrices.ManageCharacters.ManageCharacters;
		tell It;
			setID 0 4484279798183138719;
			mqVersion 275;
			checksumv 0 3 2449180510 null  getNumChars 423 numChars 423 getNumTaxa 188 numTaxa 188   short true   bits 1152921504606846991   states 15   sumSquaresStatesOnly 1915407.0 sumSquares -1.3835058055281725E19 longCompressibleToShort false usingShortMatrix true   NumFiles 1 NumMatrices 1;
			mqVersion;
		endTell;
		getWindow;
		tell It;
			suppress;
			setResourcesState false false 100;
			setPopoutState 400;
			setExplanationSize 0;
			setAnnotationSize 0;
			setFontIncAnnot 0;
			setFontIncExp 0;
			setSize 700 500;
			setLocation 8 8;
			setFont SanSerif;
			setFontSize 10;
			getToolPalette;
			tell It;
			endTell;
			desuppress;
		endTell;
		getEmployee  #mesquite.charMatrices.BasicDataWindowCoord.BasicDataWindowCoord;
		tell It;
			showDataWindow #4484279798183138719 #mesquite.charMatrices.BasicDataWindowMaker.BasicDataWindowMaker;
			tell It;
				getWindow;
				tell It;
					setExplanationSize 30;
					setAnnotationSize 20;
					setFontIncAnnot 0;
					setFontIncExp 0;
					setSize 600 433;
					setLocation 8 8;
					setFont SanSerif;
					setFontSize 10;
					getToolPalette;
					tell It;
					endTell;
					setActive;
					setTool mesquite.charMatrices.BasicDataWindowMaker.BasicDataWindow.arrow;
					colorCells  #mesquite.charMatrices.ColorByState.ColorByState;
				tell It;
					setStateLimit 9;
					toggleUniformMaximum on;
				endTell;
					colorRowNames  #mesquite.charMatrices.TaxonGroupColor.TaxonGroupColor;
					colorColumnNames  #mesquite.charMatrices.CharGroupColor.CharGroupColor;
					colorText  #mesquite.charMatrices.NoColor.NoColor;
					setBackground White;
					toggleShowNames on;
					toggleShowTaxonNames on;
					toggleTight off;
					toggleThinRows off;
					toggleShowChanges off;
					toggleSeparateLines off;
					toggleShowStates on;
					toggleAutoWCharNames off;
					toggleAutoTaxonNames off;
					toggleShowDefaultCharNames off;
					toggleConstrainCW on;
					toggleBirdsEye off;
					toggleShowPaleGrid off;
					toggleShowPaleCellColors off;
					togglePaleInapplicable on;
					toggleShowBoldCellText off;
					toggleAllowAutosize off;
					toggleColorsPanel off;
					toggleLinkedScrolling on;
					toggleScrollLinkedTables off;
				endTell;
				showWindow;
				getWindow;
				tell It;
					forceAutosize;
				endTell;
				getEmployee #mesquite.charMatrices.ColorCells.ColorCells;
				tell It;
					setColor Red;
					removeColor off;
				endTell;
				getEmployee #mesquite.categ.StateNamesStrip.StateNamesStrip;
				tell It;
					showStrip off;
				endTell;
				getEmployee #mesquite.charMatrices.AnnotPanel.AnnotPanel;
				tell It;
					togglePanel off;
				endTell;
				getEmployee #mesquite.charMatrices.CharReferenceStrip.CharReferenceStrip;
				tell It;
					showStrip off;
				endTell;
				getEmployee #mesquite.charMatrices.QuickKeySelector.QuickKeySelector;
				tell It;
					autotabOff;
				endTell;
				getEmployee #mesquite.charMatrices.SelSummaryStrip.SelSummaryStrip;
				tell It;
					showStrip off;
				endTell;
				getEmployee #mesquite.align.AlignToDropped.AlignToDropped;
				tell It;
					gapCosts 8 3 2 2;
					subCosts  10 5 10 10 10 5 5 10 10 10 5 10;
				endTell;
				getEmployee #mesquite.molec.ColorByAA.ColorByAA;
				tell It;
					emphasizeDegeneracy off;
				endTell;
				getEmployee #mesquite.molec.SequenceInfoEditor.SequenceInfoEditor;
				tell It;
					panelOpen false;
				endTell;
			endTell;
		endTell;
		endTell;
end;
