# Supplementary material for: Comparative Population Structure of Two Deep-Sea Hydrothermal-Vent-Associated Decapods (Chorocaris sp. 2 and Munidopsis lauensis) from Southwestern Pacific Back-Arc Basins
Source: PLoS One. 2014 Jul 1;9(7):e101345. doi: 10.1371/journal.pone.0101345 (PMC4077841; doi:10.1371/journal.pone.0101345)
Supplement: File S2 — FASTA format file for all Munidopsis lauensis COI sequences. (NEX) [file pone.0101345.s004.nex]

#NEXUS
[written Tue Feb 18 10:03:01 PST 2014 by Mesquite  version 2.75 (build 564) at Alviniconcha/10.0.0.3]

BEGIN TAXA;
	TITLE Taxa;
	DIMENSIONS NTAX=115;
	TAXLABELS
		1450SW1 1460SW1 1463SW1 1464SW1 1465SW1 1466SW1 1474SW1 1475SW1 1480SW1 2246SW1 4228SW8 4229SW8 4230SW8 4231SW8 4232SW8 4233SW8 4234SW8 4235SW8 4237SW8 4238SW8 4239SW8 4240SW8 4241SW8 4242SW8 4243SW8 4245SW8 4246SW8 4248SW8 4249SW8 5084SW8 5090SW8 5105SW8 5106SW8 5107SW8 5109SW8 5110SW8 5113SW8 5114SW8 5115SW8 5117SW8 5118SW8 5119SW8 5120SW8 5121SW8 5122SW8 5123SW8 5124SW8 5125SW8 5126SW8 5127SW8 5128SW8 5129SW8 5130SW8 6772SSU 6773SSU 6775SSU 6779SSU 6782SSU 6787SSU 6791SSU 6795SSU 6796SSU 6799SSU 6800SSU 6801SSU 6802SSU 6804SSU 6805SSU 6806SSU 6807SSU 6808SSU 6809SSU 6810SSU 6811SSU 6812SSU 6813SSU 6817SSU 6821SSU 6822SSU 6828SSU 6829SSU EF157850 EF157851 EF157852 EF157853 L100LAU L102LAU L103LAU L50LAU L51LAU L52LAU L53LAU L55LAU L56LAU L58LAU L59LAU L60LAU L61LAU L63LAU L69LAU L70LAU L71LAU L72LAU L73LAU L77LAU L80LAU L84LAU L85LAU L87LAU L90LAU L93LAU L95LAU L97LAU L98LAU L99LAU 
	;

END;


BEGIN CHARACTERS;
	TITLE  Character_Matrix;
	DIMENSIONS  NCHAR=454;
	FORMAT DATATYPE = DNA GAP = - MISSING = ?;
	MATRIX
	1450SW1   GGAGAGATAGAAGTAGGAGTACAGTCGTGATAAATACAGCTCAAATAAATAGTGGGATTCGGTCTAGTGTTATGCCTTTGGCTCGTATGTTGATTACGGTTGTTATGAAGTTGACTGCGCCTAAGATTGAAGAAACCCCAGCTAAGTGAAGAGAGAAAATTGCTATGTCAACTGAGGCTCCAGCGTGGGCAATGTTGGCAGCTAAAGGGGGATAAACAGTTCACCCTGTTCCTACGCCGCTTTCCACTATTCCGCTTATTAGCAGGAGTGTAAGAGATGGGGGTAGGAGCCAAAAGCTTATGTTATTTAATCGTGGGAAAGCCATATCGGGGGCCCCCAACATCAGGGGGATTAATCAGTTTCCAAATCCACCGATTATAATGGGTATTACCATGAAAAAGATTATTACAAAAGCATGGGCAGTTACAATTACGTTATAGATCTGGTCGTCACC
	1460SW1   GGAGAGATAGAAGTAGGAGTACAGTCGTGATAAATACAGCTCAAATAAATAGTGGGATTCGGTCTAGTGTTATGCCTTTGGCTCGTATGTTGATTACGGTTGTTATGAAGTTGACTGCGCCTAAGATTGAAGAAACCCCAGCTAAGTGAAGAGAGAAAATTGCTATGTCAACTGAGGCTCCAGCGTGGGCAATGTTGGCAGCTAAAGGGGGATAAACAGTTCACCCTGTTCCTACGCCGCTTTCCACTATTCCGCTTATTAGCAGGAGTGTAAGAGATGGGGGTAGGAGCCAAAAGCTTATGTTATTTAATCGTGGGAAAGCCATATCGGGGGCCCCCAACATCAGGGGGATTAATCAGTTTCCAAATCCACCGATTATAATGGGTATTACCATGAAAAAGATTATTACAAAAGCATGGGCAGTTACAATTACGTTATAGATCTGGTCGTCACC
	1463SW1   GGAGAGATAGAAGTAGGAGTACAGTCGTGATAAATACAGCTCAAATAAATAGTGGGATTCGGTCTAGTGTTATGCCTTTGGCTCGTATGTTGATTACGGTTGTTATGAAGTTGACTGCGCCTAAGATTGAAGAAACCCCAGCTAAGTGAAGAGAGAAAATTGCTATGTCAACTGAGGCTCCAGCGTGGGCAATGTTGGCAGCTAAAGGGGGATAAACAGTTCACCCTGTTCCTACGCCGCTTTCCACTATTCCGCTTATTAGCAGGAGTGTAAGAGATGGGGGTAGGAGCCAAAAGCTTATGTTATTTAATCGTGGGAAAGCCATATCGGGGGCCCCCAACATCAGGGGGATTAATCAGTTTCCAAATCCACCGATTATAATGGGTATTACCATGAAAAAGATTATTACAAAAGCATGGGCAGTTACAATTACGTTATAGATCTGGTCGTCACC
	1464SW1   GGAGAGATAGAAGTAGGAGTACAGTCGTGATAAATACAGCTCAAATAAATAGTGGGATTCGGTCTAGTGTTATGCCTTTGGCTCGTATGTTGATTACGGTTGTTATGAAGTTGACTGCGCCTAAGATTGAAGAAACCCCAGCTAAGTGAAGAGAGAAAATTGCTATGTCAACTGAGGCTCCAGCGTGGGCAATGTTGGCAGCTAAAGGGGGATAAACAGTTCACCCTGTTCCTACGCCGCTTTCCACTATTCCGCTTATTAGCAGGAGTGTAAGAGATGGGGGTAGGAGCCAAAAGCTTATGTTATTTAATCGTGGGAAAGCCATATCGGGGGCCCCCAACATCAGGGGGATTAATCAGTTTCCAAATCCACCGATTATAATGGGTATTACCATGAAAAAGATTATTACAAAAGCATGGGCAGTTACAATTACGTTATAGATCTGGTCGTCACC
	1465SW1   GGAGAGATAGAAGTAGGAGTACAGTCGTGATAAATACAGCTCAAATAAATAGTGGGATTCGGTCTAGTGTTATGCCTTTGGCTCGTATGTTGATTACGGTTGTTATGAAGTTGACTGCGCCTAAGATTGAAGAAACCCCAGCTAAGTGAAGAGAGAAAATTGCTATGTCAACTGAGGCTCCAGCGTGGGCAATGTTGGCAGCTAAAGGGGGATAAACAGTTCACCCTGTTCCTACGCCGCTTTCCACTATTCCGCTTATTAGCAGGAGTGTAAGAGATGGGGGTAGGAGCCAAAAGCTTATGTTATTTAATCGTGGGAAAGCCATATCGGGGGCCCCCAACATCAGGGGGATTAATCAGTTTCCAAATCCACCGATTATAATGGGTATTACCATGAAAAAGATTATTACAAAAGCATGGGCAGTTACAATTACGTTATAGATCTGGTCGTCACC
	1466SW1   GGAGAGATAGAAGTAGGAGTACAGTCGTGATAAATACAGCTCAAATAAATAGTGGGATTCGGTCTAGTGTTATGCCTTTGGCTCGTATGTTGATTACGGTTGTTATGAAGTTGACTGCGCCTAAGATTGAAGAAACCCCAGCTAAGTGAAGAGAGAAAATTGCTATGTCAACTGAGGCTCCAGCGTGGGCAATGTTGGCAGCTAAAGGGGGATAAACAGTTCACCCTGTTCCTACGCCGCTTTCCACTATTCCGCTTATTAGCAGGAGTGTAAGAGATGGGGGTAGGAGCCAAAAGCTTATGTTATTTAATCGTGGGAAAGCCATATCGGGGGCCCCCAACATCAGGGGGATTAATCAGTTTCCAAATCCACCGATTATAATGGGTATTACCATGAAAAAGATTATTACAAAAGCATGGGCAGTTACAATTACGTTATAGATCTGGTCGTCACC
	1474SW1   GGAGAGATAGAAGTAGGAGTACAGTCGTGATAAATACAGCTCAAATAAATAGTGGGATTCGGTCTAGTGTTATGCCTTTGGCTCGTATGTTGATTACGGTTGTTATGAAGTTGACTGCGCCTAAGATTGAAGAAACCCCAGCTAAGTGAAGAGAGAAAATTGCTATGTCAACTGAGGCTCCAGCGTGGGCAATGTTGGCAGCTAAAGGGGGATAAACAGTTCACCCTGTTCCTACGCCGCTTTCCACTATTCCGCTTATTAGCAGGAGTGTAAGAGATGGGGGTAGGAGCCAAAAGCTTATGTTATTTAATCGTGGGAAAGCCATATCGGGGGCCCCCAACATCAGGGGGATTAATCAGTTTCCAAATCCACCGATTATAATGGGTATTACCATGAAAAAGATTATTACAAAAGCATGGGCAGTTACAATTACGTTATAGATCTGGTCGTCACC
	1475SW1   GGAGAGATAGAAGTAGGAGTACAGTCGTGATAAATACAGCTCAAATAAATAGTGGGATTCGGTCTAGTGTTATGCCTTTGGCTCGTATGTTGATTACGGTTGTTATGAAGTTGACTGCGCCTAAGATTGAAGAAACCCCAGCTAAGTGAAGAGAGAAAATTGCTATGTCAACTGAGGCTCCAGCGTGGGCAATGTTGGCAGCTAAAGGGGGATAAACAGTTCACCCTGTTCCTACGCCGCTTTCCACTATTCCGCTTATTAGCAGGAGTGTAAGAGATGGGGGTAGGAGCCAAAAGCTTATGTTATTTAATCGTGGGAAAGCCATATCGGGGGCCCCCAACATCAGGGGGATTAATCAGTTTCCAAATCCACCGATTATAATGGGTATTACCATGAAAAAGATTATTACAAAAGCATGGGCAGTTACAATTACGTTATAGATCTGGTCGTCACC
	1480SW1   GGAGAGATAGAAGTAGGAGTACAGTCGTGATAAATACAGCTCAAATAAATAGTGGGATTCGGTCTAGTGTTATGCCTTTGGCTCGTATGTTGATTACGGTTGTTATGAAGTTGACTGCGCCTAAGATTGAAGAAACCCCAGCTAAGTGAAGAGAGAAAATTGCTATGTCAACTGAGGCTCCAGCGTGGGCAATGTTGGCAGCTAAAGGGGGATAAACAGTTCACCCTGTTCCTACGCCGCTTTCCACTATTCCGCTTATTAGCAGGAGTGTAAGAGATGGGGGTAGGAGCCAAAAGCTTATGTTATTTAATCGTGGGAAAGCCATATCGGGGGCCCCCAACATCAGGGGGATTAATCAGTTTCCAAATCCACCGATTATAATGGGTATTAcCATGAAAAaGATtATtACAAAAGCaTGGgCAGtTACAATTACGtTATAGATCTGGtCGTCACC
	2246SW1   GGAGAGATAGAAGTAGGAGTACAGTCGTGATAAATACAGCTCAAATAAATAGTGGGATTCGGTCTAGTGTTATGCCTTTGGCTCGTATGTTGATTACGGTTGTTATGAAGTTGACTGCGCCTAAGATTGAAGAAACCCCAGCTAAGTGAAGAGAGAAAATTGCTATGTCAACTGAGGCTCCAGCGTGGGCAATGTTGGCAGCTAAAGGGGGATAAACAGTTCACCCTGTTCCTACGCCGCTTTCCACTATTCCGCTTATTAGCAGGAGTGTAAGAGATGGGGGTAGGAGCCAAAAGCTTATGTTATTTAATCGTGGGAAAGCCATATCGGGGGCCCCCAACATCAGGGGGATTAATCAGTTTCCAAATCCACCGATTATAATGGGTATTACCATGAAAAAGATTATTACAAAAGCATGGGCAGTTACAATTACGTTATAGATCTGGTCGTCACC
	4228SW8   GGAGAGATAGAAGTAGGAGTACAGTCGTGATAAATACAGCTCAAATAAATAGTGGGATTCGGTCTAGTGTTATGCCTTTGGCTCGTATGTTGATTACGGTTGTTATGAAGTTGACTGCGCCTAAGATTGAAGAAACCCCAGCTAAGTGAAGAGAGAAAATTGCTATGTCAACTGAGGCTCCAGCGTGGGCAATGTTGGCAGCTAAAGGGGGATAAACAGTTCACCCTGTTCCTACGCCGCTTTCCACTATTCCGCTTATTAGCAGGAGTGTAAGAGATGGGGGTAGGAGCCAAAAGCTTATGTTATTTAATCGTGGGAAAGCCATATCGGGGGCCCCCAACATCAGGGGGATTAATCAGTTTCCAAATCCACCGATTATAATGGGTATTACCATGAAAAAGATTATTACAAAAGCATGGGCAGTTACAATTACGTTATAGATCTGGTCGTCACC
	4229SW8   GGAGAGATAGAAGTAGGAGTACAGTCGTGATAAATACAGCTCAAATAAATAGTGGGATTCGGTCTAGTGTTATGCCTTTGGCTCGTATGTTGATTACGGTTGTTATGAAGTTGACTGCGCCTAAGATTGAAGAAACCCCAGCTAAGTGAAGAGAGAAAATTGCTATGTCAACTGAGGCTCCAGCGTGGGCAATGTTGGCAGCTAAAGGGGGATAAACAGTTCACCCTGTTCCTACGCCGCTTTCCACTATTCCGCTTATTAGCAGGAGTGTAAGAGATGGGGGTAGGAGCCAAAAGCTTATGTTATTTAATCGTGGGAAAGCCATATCGGGGGCCCCCAACATCAGGGGGATTAATCAGTTTCCAAATCCACCGATTATAATGGGTATTACCATGAAAAAGATTATTACAAAAGCATGGGCAGTTACAATTACGTTATAGATCTGGTCGTCACC
	4230SW8   GGAGAGATAGAAGTAGGAGTACAGTCGTGATAAATACAGCTCAAATAAATAGTGGGATTCGGTCTAGTGTTATGCCTTTGGCTCGTATGTTGATTACGGTTGTTATGAAGTTGACTGCGCCTAAGATTGAAGAAACCCCAGCTAAGTGAAGAGAGAAAATTGCTATGTCAACTGAGGCTCCAGCGTGGGCAATGTTGGCAGCTAAAGGGGGATAAACAGTTCACCCTGTTCCTACGCCGCTTTCCACTATTCCGCTTATTAGCAGGAGTGTAAGAGATGGGGGTAGGAGCCAAAAGCTTATGTTATTTAATCGTGGGAAAGCCATATCGGGGGCCCCCAACATCAGGGGGATTAATCAGTTTCCAAATCCACCGATTATAATGGGTATTACCATGAAAAAGATTATTACAAAAGCATGGGCAGTTACAATTACGTTATAGATCTGGTCGTCACC
	4231SW8   GGAGAGATAGAAGTAGGAGTACAGTCGTGATAAATACAGCTCAAATAAATAGTGGGATTCGGTCTAGTGTTATGCCTTTGGCTCGTATGTTGATTACGGTTGTTATGAAGTTGACTGCGCCTAAGATTGAAGAAACCCCAGCTAAGTGAAGAGAGAAAATTGCTATGTCAACTGAGGCTCCAGCGTGGGCAATGTTGGCAGCTAAAGGGGGATAAACAGTTCACCCTGTTCCTACGCCGCTTTCCACTATTCCGCTTATTAGCAGGAGTGTAAGAGATGGGGGTAGGAGCCAAAAGCTTATGTTATTTAATCGTGGGAAAGCCATATCGGGGGCCCCCAACATCAGGGGGATTAATCAGTTTCCAAATCCACCGATTATAATGGGTATTACCATGAAAAAGATTATTACAAAAGCATGGGCAGTTACAATTACGTTATAGATCTGGTCGTCACC
	4232SW8   GGAGAGATAGAAGTAGGAGTACAGTCGTGATAAATACAGCTCAAATAAATAGTGGGATTCGGTCTAGTGTTATGCCTTTGGCTCGTATGTTGATTACGGTTGTTATGAAGTTGACTGCGCCTAAGATTGAAGAAACCCCAGCTAAGTGAAGAGAGAAAATTGCTATGTCAACTGAGGCTCCAGCGTGGGCAATGTTGGCAGCTAAAGGGGGATAAACAGTTCACCCTGTTCCTACGCCGCTTTCCACTATTCCGCTTATTAGCAGGAGTGTAAGAGATGGGGGTAGGAGCCAAAAGCTTATGTTATTTAATCGTGGGAAAGCCATATCGGGGGCCCCCAACATCAGGGGGATTAATCAGTTTCCAAATCCACCGATTATAATGGGTATTACCATGAAAAAGATTATTACAAAAGCATGGGCAGTTACAATTACGTTATAGATCTGGTCGTCACC
	4233SW8   GGAGAGATAGAAGTAGGAGTACAGTCGTGATAAATACAGCTCAAATAAATAGTGGGATTCGGTCTAGTGTTATGCCTTTGGCTCGTATGTTGATTACGGTTGTTATGAAGTTGACTGCGCCTAAGATTGAAGAAACCCCAGCTAAGTGAAGAGAGAAAATTGCTATGTCAACTGAGGCTCCAGCGTGGGCAATGTTGGCAGCTAAAGGGGGATAAACAGTTCACCCTGTTCCTACGCCGCTTTCCACTATTCCGCTTATTAGCAGGAGTGTAAGAGATGGGGGTAGGAGCCAAAAGCTTATGTTATTTAATCGTGGGAAAGCCATATCGGGGGCCCCCAACATCAGGGGGATTAATCAGTTTCCAAATCCACCGATTATAATGGGTATTACCATGAAAAAGATTATTACAAAAGCATGGGCAGTTACAATTACGTTATAGATCTGGTCGTCACC
	4234SW8   GGAGAGATAGAAGTAGGAGTACAGTCGTGATAAATACAGCTCAAATAAATAGTGGGATTCGGTCTAGTGTTATGCCTTTGGCTCGTATGTTGATTACGGTTGTTATGAAGTTGACTGCGCCTAAGATTGAAGAAACCCCAGCTAAGTGAAGAGAGAAAATTGCTATGTCAACTGAGGCTCCAGCGTGGGCAATGTTGGCAGCTAAAGGGGGATAAACAGTTCACCCTGTTCCTACGCCGCTTTCCACTATTCCGCTTATTAGCAGGAGTGTAAGAGATGGGGGTAGGAGCCAAAAGCTTATGTTATTTAATCGTGGGAAAGCCATATCGGGGGCCCCCAACATCAGGGGGATTAATCAGTTTCCAAATCCACCGATTATAATGGGTATTACCATGAAAAAGATTATTACAAAAGCATGGGCAGTTACAATTACGTTATAGATCTGGTCGTCACC
	4235SW8   GGAGAGATAGAAGTAGGAGTACAGTCGTGATAAATACAGCTCAAATAAATAGTGGGATTCGGTCTAGTGTTATGCCTTTGGCTCGTATGTTGATTACGGTTGTTATGAAGTTGACTGCGCCTAAGATTGAAGAAACCCCAGCTAAGTGAAGAGAGAAAATTGCTATGTCAACTGAGGCTCCAGCGTGGGCAATGTTGGCAGCTAAAGGGGGATAAACAGTTCACCCTGTTCCTACGCCGCTTTCCACTATTCCGCTTATTAGCAGGAGTGTAAGAGATGGGGGTAGGAGCCAAAAGCTTATGTTATTTAATCGTGGGAAAGCCATATCGGGGGCCCCCAACATCAGGGGGATTAATCAGTTTCCAAATCCACCGATTATAATGGGTATTACCATGAAAAAGATTATTACAAAAGCATGGGCAGTTACAATTACGTTATAGATCTGGTCGTCACC
	4237SW8   GGAGAGATAGAAGTAGGAGTACAGTCGTGATAAATACAGCTCAAATAAATAGTGGGATTCGGTCTAGTGTTATGCCTTTGGCTCGTATGTTGATTACGGTTGTTATGAAGTTGACTGCGCCTAAGATTGAAGAAACCCCAGCTAAGTGAAGAGAGAAAATTGCTATGTCAACTGAGGCTCCAGCGTGGGCAATGTTGGCAGCTAAAGGGGGATAAACAGTTCACCCTGTTCCTACGCCGCTTTCCACTATTCCGCTTATTAGCAGGAGTGTAAGAGATGGGGGTAGGAGCCAAAAGCTTATGTTATTTAATCGTGGGAAAGCCATATCGGGGGCCCCCAACATCAGGGGGATTAATCAGTTTCCAAATCCACCGATTATAATGGGTATTACCATGAAAAAGATTATTACAAAAGCATGGGCAGTTACAATTACGTTATAGATCTGGTCGTCACC
	4238SW8   GGAGAGATAGAAGTAGGAGTACAGTCGTGATAAATACAGCTCAAATAAATAGTGGGATTCGGTCTAGTGTTATGCCTTTGGCTCGTATGTTGATTACGGTTGTTATGAAGTTGACTGCGCCTAAGATTGAAGAAACCCCAGCTAAGTGAAGAGAGAAAATTGCTATGTCAACTGAGGCTCCAGCGTGGGCAATGTTGGCAGCTAAAGGGGGATAAACAGTTCACCCTGTTCCTACGCCGCTTTCCACTATTCCGCTTATTAGCAGGAGTGTAAGAGATGGGGGTAGGAGCCAAAAGCTTATGTTATTTAATCGTGGGAAAGCCATATCGGGGGCCCCCAACATCAGGGGGATTAATCAGTTTCCAAATCCACCGATTATAATGGGTATTACCATGAAAAAGATTATTACAAAAGCATGGGCAGTTACAATTACGTTATAGATCTGGTCGTCACC
	4239SW8   GGAGAGATAGAAGTAGGAGTACAGTCGTGATAAATACAGCTCAAATAAATAGTGGGATTCGGTCTAGTGTTATGCCTTTGGCTCGTATGTTGATTACGGTTGTTATGAAGTTGACTGCGCCTAAGATTGAAGAAACCCCAGCTAAGTGAAGAGAGAAAATTGCTATGTCAACTGAGGCTCCAGCGTGGGCAATGTTGGCAGCTAAAGGGGGATAAACAGTTCACCCTGTTCCTACGCCGCTTTCCACTATTCCGCTTATTAGCAGGAGTGTAAGAGATGGGGGTAGGAGCCAAAAGCTTATGTTATTTAATCGTGGGAAAGCCATATCGGGGGCCCCCAACATCAGGGGGATTAATCAGTTTCCAAATCCACCGATTATAATGGGTATTACCATGAAAAAGATTATTACAAAAGCATGGGCAGTTACAATTACGTTATAGATCTGGTCGTCACC
	4240SW8   GGAGAGATAGAAGTAGGAGTACAGTCGTGATAAATACAGCTCAAATAAATAGTGGGATTCGGTCTAGTGTTATGCCTTTGGCTCGTATGTTGATTACGGTTGTTATGAAGTTGACTGCGCCTAAGATTGAAGAAACCCCAGCTAAGTGAAGAGAGAAAATTGCTATGTCAACTGAGGCTCCAGCGTGGGCAATGTTGGCAGCTAAAGGGGGATAAACAGTTCACCCTGTTCCTACGCCGCTTTCCACTATTCCGCTTATTAGCAGGAGTGTAAGAGATGGGGGTAGGAGCCAAAAGCTTATGTTATTTAATCGTGGGAAAGCCATATCGGGGGCCCCCAACATCAGGGGGATTAATCAGTTTCCAAATCCACCGATTATAATGGGTATTACCATGAAAAAGATTATTACAAAAGCATGGGCAGTTACAATTACGTTATAGATCTGGTCGTCACC
	4241SW8   GGAGAGATAGAAGTAGGAGTACAGTCGTGATAAATACAGCTCAAATAAATAGTGGGATTCGGTCTAGTGTTATGCCTTTGGCTCGTATGTTGATTACGGTTGTTATGAAGTTGACTGCGCCTAAGATTGAAGAAACCCCAGCTAAGTGAAGAGAGAAAATTGCTATGTCAACTGAGGCTCCAGCGTGGGCAATGTTGGCAGCTAAAGGGGGATAAACAGTTCACCCTGTTCCTACGCCGCTTTCCACTATTCCGCTTATTAGCAGGAGTGTAAGAGATGGGGGTAGGAGCCAAAAGCTTATGTTATTTAATCGTGGGAAAGCCATATCGGGGGCCCCCAACATCAGGGGGATTAATCAGTTTCCAAATCCACCGATTATAATGGGTATTACCATGAAAAAGATTATTACAAAAGCATGGGCAGTTACAATTACGTTATAGATCTGGTCGTCACC
	4242SW8   GGAGAGATAGAAGTAGGAGTACAGTCGTGATAAATACAGCTCAAATAAATAGTGGGATTCGGTCTAGTGTTATGCCTTTGGCTCGTATGTTGATTACGGTTGTTATGAAGTTGACTGCGCCTAAGATTGAAGAAACCCCAGCTAAGTGAAGAGAGAAAATTGCTATGTCAACTGAGGCTCCAGCGTGGGCAATGTTGGCAGCTAAAGGGGGATAAACAGTTCACCCTGTTCCTACGCCGCTTTCCACTATTCCGCTTATTAGCAGGAGTGTAAGAGATGGGGGTAGGAGCCAAAAGCTTATGTTATTTAATCGTGGGAAAGCCATATCGGGGGCCCCCAACATCAGGGGGATTAATCAGTTTCCAAATCCACCGATTATAATGGGTATTACCATGAAAAAGATTATTACAAAAGCATGGGCAGTTACAATTACGTTATAGATCTGGTCGTCACC
	4243SW8   GGAGAGATAGAAGTAGGAGTACAGTCGTGATAAATACAGCTCAAATAAATAGTGGGATTCGGTCTAGTGTTATGCCTTTGGCTCGTATGTTGATTACGGTTGTTATGAAGTTGACTGCGCCTAAGATTGAAGAAACCCCAGCTAAGTGAAGAGAGAAAATTGCTATGTCAACTGAGGCTCCAGCGTGGGCAATGTTGGCAGCTAAAGGGGGATAAACAGTTCACCCTGTTCCTACGCCGCTTTCCACTATTCCGCTTATTAGCAGGAGTGTAAGAGATGGGGGTAGGAGCCAAAAGCTTATGTTATTTAATCGTGGGAAAGCCATATCGGGGGCCCCCAACATCAGGGGGATTAATCAGTTTCCAAATCCACCGATTATAATGGGTATTACCATGAAAAAGATTATTACAAAAGCATGGGCAGTTACAATTACGTTATAGATCTGGTCGTCACC
	4245SW8   GGAGAGATAGAAGTAGGAGTACAGTCGTGATAAATACAGCTCAAATAAATAGTGGGATTCGGTCTAGTGTTATGCCTTTGGCTCGTATGTTGATTACGGTTGTTATGAAGTTGACTGCGCCTAAGATTGAAGAAACCCCAGCTAAGTGAAGAGAGAAAATTGCTATGTCAACTGAGGCTCCAGCGTGGGCAATGTTGGCAGCTAAAGGGGGATAAACAGTTCACCCTGTTCCTACGCCGCTTTCCACTATTCCGCTTATTAGCAGGAGTGTAAGAGATGGGGGTAGGAGCCAAAAGCTTATGTTATTTAATCGTGGGAAAGCCATATCGGGGGCCCCCAACATCAGGGGGATTAATCAGTTTCCAAATCCACCGATTATAATGGGTATTACCATGAAAAAGATTATTACAAAAGCATGGGCAGTTACAATTACGTTATAGATCTGGTCGTCACC
	4246SW8   GGAGAGATAGAAGTAGGAGTACAGTCGTGATAAATACAGCTCAAATAAATAGTGGGATTCGGTCTAGTGTTATGCCTTTGGCTCGTATGTTGATTACGGTTGTTATGAAGTTGACTGCGCCTAAGATTGAAGAAACCCCAGCTAAGTGAAGAGAGAAAATTGCTATGTCAACTGAGGCTCCAGCGTGGGCAATGTTGGCAGCTAAAGGGGGATAAACAGTTCACCCTGTTCCTACGCCGCTTTCCACTATTCCGCTTATTAGCAGGAGTGTAAGAGATGGGGGTAGGAGCCAAAAGCTTATGTTATTTAATCGTGGGAAAGCCATATCGGGGGCCCCCAACATCAGGGGGATTAATCAGTTTCCAAATCCACCGATTATAATGGGTATTACCATGAAAAAGATTATTACAAAAGCATGGGCAGTTACAATTACGTTATAGATCTGGTCGTCACC
	4248SW8   GGAGAGATAGAAGTAGGAGTACAGTCGTGATAAATACAGCTCAAATAAATAGTGGGATTCGGTCTAGTGTTATGCCTTTGGCTCGTATGTTGATTACGGTTGTTATGAAGTTGACTGCGCCTAAGATTGAAGAAACCCCAGCTAAGTGAAGAGAGAAAATTGCTATGTCAACTGAGGCTCCAGCGTGGGCAATGTTGGCAGCTAAAGGGGGATAAACAGTTCACCCTGTTCCTACGCCGCTTTCCACTATTCCGCTTATTAGCAGGAGTGTAAGAGATGGGGGTAGGAGCCAAAAGCTTATGTTATTTAATCGTGGGAAAGCCATATCGGGGGCCCCCAACATCAGGGGGATTAATCAGTTTCCAAATCCACCGATTATAATGGGTATTACCATGAAAAAGATTATTACAAAAGCATGGGCAGTTACAATTACGTTATAGATCTGGTCGTCACC
	4249SW8   GGAGAGATAGAAGTAGGAGTACAGTCGTGATAAATACAGCTCAAATAAATAGTGGGATTCGGTCTAGTGTTATGCCTTTGGCTCGTATGTTGATTACGGTTGTTATGAAGTTGACTGCGCCTAAGATTGAAGAAACCCCAGCTAAGTGAAGAGAGAAAATTGCTATGTCAACTGAGGCTCCAGCGTGGGCAATGTTGGCAGCTAAAGGGGGATAAACAGTTCACCCTGTTCCTACGCCGCTTTCCACTATTCCGCTTATTAGCAGGAGTGTAAGAGATGGGGGTAGGAGCCAAAAGCTTATGTTATTTAATCGTGGGAAAGCCATATCGGGGGCCCCCAACATCAGGGGGATTAATCAGTTTCCAAATCCACCGATTATAATGGGTATTACCATGAAAAAGATTATTACAAAAGCATGGGCAGTTACAATTACGTTATAGATCTGGTCGTCACC
	5084SW8   GGAGAGATAGAAGTAGGAGTACAGTCGTGATAAATACAGCTCAAATAAATAGTGGGATTCGGTCTAGTGTTATGCCTTTGGCTCGTATGTTGATTACGGTTGTTATGAAGTTGACTGCGCCTAAGATTGAAGAAACCCCAGCTAAGTGAAGAGAGAAAATTGCTATGTCAACTGAGGCTCCAGCGTGGGCAATGTTGGCAGCTAAAGGGGGATAAACAGTTCACCCTGTTCCTACGCCGCTTTCCACTATTCCGCTTATTAGCAGGAGTGTAAGAGATGGGGGTAGGAGCCAAAAGCTTATGTTATTTAATCGTGGGAAAGCCATATCGGGGGCCCCCAACATCAGGGGGATTAATCAGTTTCCAAATCCACCGATTATAATGGGTATTACCATGAAAAAGATTATTACAAAAGCATGGGCAGTTACAATTACGTTATAGATCTGGTCGTCACC
	5090SW8   GGAGAGATAGAAGTAGGAGTACAGTCGTGATAAATACAGCTCAAATAAATAGTGGGATTCGGTCTAGTGTTATGCCTTTGGCTCGTATGTTGATTACGGTTGTTATGAAGTTGACTGCGCCTAAGATTGAAGAAACCCCAGCTAAGTGAAGAGAGAAAATTGCTATGTCAACTGAGGCTCCAGCGTGGGCAATGTTGGCAGCTAAAGGGGGATAAACAGTTCACCCTGTTCCTACGCCGCTTTCCACTATTCCGCTTATTAGCAGGAGTGTAAGAGATGGGGGTAGGAGCCAAAAGCTTATGTTATTTAATCGTGGGAAAGCCATATCGGGGGCCCCCAACATCAGGGGGATTAATCAGTTTCCAAATCCACCGATTATAATGGGTATTACCATGAAAAAGATTATTACAAAAGCATGGGCAGTTACAATTACGTTATAGATCTGGTCGTCACC
	5105SW8   GGAGAGATAGAAGTAGGAGTACAGTCGTGATAAATACAGCTCAAATAAATAGTGGGATTCGGTCTAGTGTTATGCCTTTGGCTCGTATGTTGATTACGGTTGTTATGAAGTTGACTGCGCCTAAGATTGAAGAAACCCCAGCTAAGTGAAGAGAGAAAATTGCTATGTCAACTGAGGCTCCAGCGTGGGCAATGTTGGCAGCTAAAGGGGGATAAACAGTTCACCCTGTTCCTACGCCGCTTTCCACTATTCCGCTTATTAGCAGGAGTGTAAGAGATGGGGGTAGGAGCCAAAAGCTTATGTTATTTAATCGTGGGAAAGCCATATCGGGGGCCCCCAACATCAGGGGGATTAATCAGTTTCCAAATCCACCGATTATAATGGGTATTACCATGAAAAAGATTATTACAAAAGCATGGGCAGTTACAATTACGTTATAGATCTGGTCGTCACC
	5106SW8   GGAGAGATAGAAGTAGGAGTACAGTCGTGATAAATACAGCTCAAATAAATAGTGGGATTCGGTCTAGTGTTATGCCTTTGGCTCGTATGTTGATTACGGTTGTTATGAAGTTGACTGCGCCTAAGATTGAAGAAACCCCAGCTAAGTGAAGAGAGAAAATTGCTATGTCAACTGAGGCTCCAGCGTGGGCAATGTTGGCAGCTAAAGGGGGATAAACAGTTCACCCTGTTCCTACGCCGCTTTCCACTATTCCGCTTATTAGCAGGAGTGTAAGAGATGGGGGTAGGAGCCAAAAGCTTATGTTATTTAATCGTGGGAAAGCCATATCGGGGGCCCCCAACATCAGGGGGATTAATCAGTTTCCAAATCCACCGATTATAATGGGTATTACCATGAAAAAGATTATTACAAAAGCATGGGCAGTTACAATTACGTTATAGATCTGGTCGTCACC
	5107SW8   GGAGAGATAGAAGTAGGAGTACAGTCGTGATAAATACAGCTCAAATAAATAGTGGGATTCGGTCTAGTGTTATGCCTTTGGCTCGTATGTTGATTACGGTTGTTATGAAGTTGACTGCGCCTAAGATTGAAGAAACCCCAGCTAAGTGAAGAGAGAAAATTGCTATGTCAACTGAGGCTCCAGCGTGGGCAATGTTGGCAGCTAAAGGGGGATAAACAGTTCACCCTGTTCCTACGCCGCTTTCCACTATTCCGCTTATTAGCAGGAGTGTAAGAGATGGGGGTAGGAGCCAAAAGCTTATGTTATTTAATCGTGGGAAAGCCATATCGGGGGCCCCCAACATCAGGGGGATTAATCAGTTTCCAAATCCACCGATTATAATGGGTATTACCATGAAAAAGATTATTACAAAAGCATGGGCAGTTACAATTACGTTATAGATCTGGTCGTCACC
	5109SW8   GGAGAGATAGAAGTAGGAGTACAGTCGTGATAAATACAGCTCAAATAAATAGTGGGATTCGGTCTAGTGTTATGCCTTTGGCTCGTATGTTGATTACGGTTGTTATGAAGTTGACTGCGCCTAAGATTGAAGAAACCCCAGCTAAGTGAAGAGAGAAAATTGCTATGTCAACTGAGGCTCCAGCGTGGGCAATGTTGGCAGCTAAAGGGGGATAAACAGTTCACCCTGTTCCTACGCCGCTTTCCACTATTCCGCTTATTAGCAGGAGTGTAAGAGATGGGGGTAGGAGCCAAAAGCTTATGTTATTTAATCGTGGGAAAGCCATATCGGGGGCCCCCAACATCAGGGGGATTAATCAGTTTCCAAATCCACCGATTATAATGGGTATTACCATGAAAAAGATTATTACAAAAGCATGGGCAGTTACAATTACGTTATAGATCTGGTCGTCACC
	5110SW8   GGAGAGATAGAAGTAGGAGTACAGTCGTGATAAATACAGCTCAAATAAATAGTGGGATTCGGTCTAGTGTTATGCCTTTGGCTCGTATGTTGATTACGGTTGTTATGAAGTTGACTGCGCCTAAGATTGAAGAAACCCCAGCTAAGTGAAGAGAGAAAATTGCTATGTCAACTGAGGCTCCAGCGTGGGCAATGTTGGCAGCTAAAGGGGGATAAACAGTTCACCCTGTTCCTACGCCGCTTTCCACTATTCCGCTTATTAGCAGGAGTGTAAGAGATGGGGGTAGGAGCCAAAAGCTTATGTTATTTAATCGTGGGAAAGCCATATCGGGGGCCCCCAACATCAGGGGGATTAATCAGTTTCCAAATCCACCGATTATAATGGGTATTACCATGAAAAAGATTATTACAAAAGCATGGGCAGTTACAATTACGTTATAGATCTGGTCGTCACC
	5113SW8   GGAGAGATAGAAGTAGGAGTACAGTCGTGATAAATACAGCTCAAATAAATAGTGGGATTCGGTCTAGTGTTATGCCTTTGGCTCGTATGTTGATTACGGTTGTTATGAAGTTGACTGCGCCTAAGATTGAAGAAACCCCAGCTAAGTGAAGAGAGAAAATTGCTATGTCAACTGAGGCTCCAGCGTGGGCAATGTTGGCAGCTAAAGGGGGATAAACAGTTCACCCTGTTCCTACGCCGCTTTCCACTATTCCGCTTATTAGCAGGAGTGTAAGAGATGGGGGTAGGAGCCAAAAGCTTATGTTATTTAATCGTGGGAAAGCCATATCGGGGGCCCCCAACATCAGGGGGATTAATCAGTTTCCAAATCCACCGATTATAATGGGTATTACCATGAAAAAGATTATTACAAAAGCATGGGCAGTTACAATTACGTTATAGATCTGGTCGTCACC
	5114SW8   GGAGAGATAGAAGTAGGAGTACAGTCGTGATAAATACAGCTCAAATAAATAGTGGGATTCGGTCTAGTGTTATGCCTTTGGCTCGTATGTTGATTACGGTTGTTATGAAGTTGACTGCGCCTAAGATTGAAGAAACCCCAGCTAAGTGAAGAGAGAAAATTGCTATGTCAACTGAGGCTCCAGCGTGGGCAATGTTGGCAGCTAAAGGGGGATAAACAGTTCACCCTGTTCCTACGCCGCTTTCCACTATTCCGCTTATTAGCAGGAGTGTAAGAGATGGGGGTAGGAGCCAAAAGCTTATGTTATTTAATCGTGGGAAAGCCATATCGGGGGCCCCCAACATCAGGGGGATTAATCAGTTTCCAAATCCACCGATTATAATGGGTATTACCATGAAAAAGATTATTACAAAAGCATGGGCAGTTACAATTACGTTATAGATCTGGTCGTCACC
	5115SW8   GGAGAGATAGAAGTAGGAGTACAGTCGTGATAAATACAGCTCAAATAAATAGTGGGATTCGGTCTAGTGTTATGCCTTTGGCTCGTATGTTGATTACGGTTGTTATGAAGTTGACTGCGCCTAAGATTGAAGAAACCCCAGCTAAGTGAAGAGAGAAAATTGCTATGTCAACTGAGGCTCCAGCGTGGGCAATGTTGGCAGCTAAAGGGGGATAAACAGTTCACCCTGTTCCTACGCCGCTTTCCACTATTCCGCTTATTAGCAGGAGTGTAAGAGATGGGGGTAGGAGCCAAAAGCTTATGTTATTTAATCGTGGGAAAGCCATATCGGGGGCCCCCAACATCAGGGGGATTAATCAGTTTCCAAATCCACCGATTATAATGGGTATTACCATGAAAAAGATTATTACAAAAGCATGGGCAGTTACAATTACGTTATAGATCTGGTCGTCACC
	5117SW8   GGAGAGATAGAAGTAGGAGTACAGTCGTGATAAATACAGCTCAAATAAATAGTGGGATTCGGTCTAGTGTTATGCCTTTGGCTCGTATGTTGATTACGGTTGTTATGAAGTTGACTGCGCCTAAGATTGAAGAAACCCCAGCTAAGTGAAGAGAGAAAATTGCTATGTCAACTGAGGCTCCAGCGTGGGCAATGTTGGCAGCTAAAGGGGGATAAACAGTTCACCCTGTTCCTACGCCGCTTTCCACTATTCCGCTTATTAGCAGGAGTGTAAGAGATGGGGGTAGGAGCCAAAAGCTTATGTTATTTAATCGTGGGAAAGCCATATCGGGGGCCCCCAACATCAGGGGGATTAATCAGTTTCCAAATCCACCGATTATAATGGGTATTACCATGAAAAAGATTATTACAAAAGCATGGGCAGTTACAATTACGTTATAGATCTGGTCGTCACC
	5118SW8   GGAGAGATAGAAGTAGGAGTACAGTCGTGATAAATACAGCTCAAATAAATAGTGGGATTCGGTCTAGTGTTATGCCTTTGGCTCGTATGTTGATTACGGTTGTTATGAAGTTGACTGCGCCTAAGATTGAAGAAACCCCAGCTAAGTGAAGAGAGAAAATTGCTATGTCAACTGAGGCTCCAGCGTGGGCAATGTTGGCAGCTAAAGGGGGATAAACAGTTCACCCTGTTCCTACGCCGCTTTCCACTATTCCGCTTATTAGCAGGAGTGTAAGAGATGGGGGTAGGAGCCAAAAGCTTATGTTATTTAATCGTGGGAAAGCCATATCGGGGGCCCCCAACATCAGGGGGATTAATCAGTTTCCAAATCCACCGATTATAATGGGTATTACCATGAAAAAGATTATTACAAAAGCATGGGCAGTTACAATTACGTTATAGATCTGGTCGTCACC
	5119SW8   GGAGAGATAGAAGTAGGAGTACAGTCGTGATAAATACAGCTCAAATAAATAGTGGGATTCGGTCTAGTGTTATGCCTTTGGCTCGTATGTTGATTACGGTTGTTATGAAGTTGACTGCGCCTAAGATTGAAGAAACCCCAGCTAAGTGAAGAGAGAAAATTGCTATGTCAACTGAGGCTCCAGCGTGGGCAATGTTGGCAGCTAAAGGGGGATAAACAGTTCACCCTGTTCCTACGCCGCTTTCCACTATTCCGCTTATTAGCAGGAGTGTAAGAGATGGGGGTAGGAGCCAAAAGCTTATGTTATTTAATCGTGGGAAAGCCATATCGGGGGCCCCCAACATCAGGGGGATTAATCAGTTTCCAAATCCACCGATTATAATGGGTATTACCATGAAAAAGATTATTACAAAAGCATGGGCAGTTACAATTACGTTATAGATCTGGTCGTCACC
	5120SW8   GGAGAGATAGAAGTAGGAGTACAGTCGTGATAAATACAGCTCAAATAAATAGTGGGATTCGGTCTAGTGTTATGCCTTTGGCTCGTATGTTGATTACGGTTGTTATGAAGTTGACTGCGCCTAAGATTGAAGAAACCCCAGCTAAGTGAAGAGAGAAAATTGCTATGTCAACTGAGGCTCCAGCGTGGGCAATGTTGGCAGCTAAAGGGGGATAAACAGTTCACCCTGTTCCTACGCCGCTTTCCACTATTCCGCTTATTAGCAGGAGTGTAAGAGATGGGGGTAGGAGCCAAAAGCTTATGTTATTTAATCGTGGGAAAGCCATATCGGGGGCCCCCAACATCAGGGGGATTAATCAGTTTCCAAATCCACCGATTATAATGGGTATTACCATGAAAAAGATTATTACAAAAGCATGGGCAGTTACAATTACGTTATAGATCTGGTCGTCACC
	5121SW8   GGAGAGATAGAAGTAGGAGTACAGTCGTGATAAATACAGCTCAAATAAATAGTGGGATTCGGTCTAGTGTTATGCCTTTGGCTCGTATGTTGATTACGGTTGTTATGAAGTTGACTGCGCCTAAGATTGAAGAAACCCCAGCTAAGTGAAGAGAGAAAATTGCTATGTCAACTGAGGCTCCAGCGTGGGCAATGTTGGCAGCTAAAGGGGGATAAACAGTTCACCCTGTTCCTACGCCGCTTTCCACTATTCCGCTTATTAGCAGGAGTGTAAGAGATGGGGGTAGGAGCCAAAAGCTTATGTTATTTAATCGTGGGAAAGCCATATCGGGGGCCCCCAACATCAGGGGGATTAATCAGTTTCCAAATCCACCGATTATAATGGGTATTACCATGAAAAAGATTATTACAAAAGCATGGGCAGTTACAATTACGTTATAGATCTGGTCGTCACC
	5122SW8   GGAGAGATAGAAGTAGGAGTACAGTCGTGATAAATACAGCTCAAATAAATAGTGGGATTCGGTCTAGTGTTATGCCTTTGGCTCGTATGTTGATTACGGTTGTTATGAAGTTGACTGCGCCTAAGATTGAAGAAACCCCAGCTAAGTGAAGAGAGAAAATTGCTATGTCAACTGAGGCTCCAGCGTGGGCAATGTTGGCAGCTAAAGGGGGATAAACAGTTCACCCTGTTCCTACGCCGCTTTCCACTATTCCGCTTATTAGCAGGAGTGTAAGAGATGGGGGTAGGAGCCAAAAGCTTATGTTATTTAATCGTGGGAAAGCCATATCGGGGGCCCCCAACATCAGGGGGATTAATCAGTTTCCAAATCCACCGATTATAATGGGTATTACCATGAAAAAGATTATTACAAAAGCATGGGCAGTTACAATTACGTTATAGATCTGGTCGTCACC
	5123SW8   GGAGAGATAGAAGTAGGAGTACAGTCGTGATAAATACAGCTCAAATAAATAGTGGGATTCGGTCTAGTGTTATGCCTTTGGCTCGTATGTTGATTACGGTTGTTATGAAGTTGACTGCGCCTAAGATTGAAGAAACCCCAGCTAAGTGAAGAGAGAAAATTGCTATGTCAACTGAGGCTCCAGCGTGGGCAATGTTGGCAGCTAAAGGGGGATAAACAGTTCACCCTGTTCCTACGCCGCTTTCCACTATTCCGCTTATTAGCAGGAGTGTAAGAGATGGGGGTAGGAGCCAAAAGCTTATGTTATTTAATCGTGGGAAAGCCATATCGGGGGCCCCCAACATCAGGGGGATTAATCAGTTTCCAAATCCACCGATTATAATGGGTATTACCATGAAAAAGATTATTACAAAAGCATGGGCAGTTACAATTACGTTATAGATCTGGTCGTCACC
	5124SW8   GGAGAGATAGAAGTAGGAGTACAGTCGTGATAAATACAGCTCAAATAAATAGTGGGATTCGGTCTAGTGTTATGCCTTTGGCTCGTATGTTGATTACGGTTGTTATGAAGTTGACTGCGCCTAAGATTGAAGAAACCCCAGCTAAGTGAAGAGAGAAAATTGCTATGTCAACTGAGGCTCCAGCGTGGGCAATGTTGGCAGCTAAAGGGGGATAAACAGTTCACCCTGTTCCTACGCCGCTTTCCACTATTCCGCTTATTAGCAGGAGTGTAAGAGATGGGGGTAGGAGCCAAAAGCTTATGTTATTTAATCGTGGGAAAGCCATATCGGGGGCCCCCAACATCAGGGGGATTAATCAGTTTCCAAATCCACCGATTATAATGGGTATTACCATGAAAAAGATTATTACAAAAGCATGGGCAGTTACAATTACGTTATAGATCTGGTCGTCACC
	5125SW8   GGAGAGATAGAAGTAGGAGTACAGTCGTGATAAATACAGCTCAAATAAATAGTGGGATTCGGTCTAGTGTTATGCCTTTGGCTCGTATGTTGATTACGGTTGTTATGAAGTTGACTGCGCCTAAGATTGAAGAAACCCCAGCTAAGTGAAGAGAGAAAATTGCTATGTCAACTGAGGCTCCAGCGTGGGCAATGTTGGCAGCTAAAGGGGGATAAACAGTTCACCCTGTTCCTACGCCGCTTTCCACTATTCCGCTTATTAGCAGGAGTGTAAGAGATGGGGGTAGGAGCCAAAAGCTTATGTTATTTAATCGTGGGAAAGCCATATCGGGGGCCCCCAACATCAGGGGGATTAATCAGTTTCCAAATCCACCGATTATAATGGGTATTACCATGAAAAAGATTATTACAAAAGCATGGGCAGTTACAATTACGTTATAGATCTGGTCGTCACC
	5126SW8   GGAGAGATAGAAGTAGGAGTACAGTCGTGATAAATACAGCTCAAATAAATAGTGGGATTCGGTCTAGTGTTATGCCTTTGGCTCGTATGTTGATTACGGTTGTTATGAAGTTGACTGCGCCTAAGATTGAAGAAACCCCAGCTAAGTGAAGAGAGAAAATTGCTATGTCAACTGAGGCTCCAGCGTGGGCAATGTTGGCAGCTAAAGGGGGATAAACAGTTCACCCTGTTCCTACGCCGCTTTCCACTATTCCGCTTATTAGCAGGAGTGTAAGAGATGGGGGTAGGAGCCAAAAGCTTATGTTATTTAATCGTGGGAAAGCCATATCGGGGGCCCCCAACATCAGGGGGATTAATCAGTTTCCAAATCCACCGATTATAATGGGTATTACCATGAAAAAGATTATTACAAAAGCATGGGCAGTTACAATTACGTTATAGATCTGGTCGTCACC
	5127SW8   GGAGAGATAGAAGTAGGAGTACAGTCGTGATAAATACAGCTCAAATAAATAGTGGGATTCGGTCTAGTGTTATGCCTTTGGCTCGTATGTTGATTACGGTTGTTATGAAGTTGACTGCGCCTAAGATTGAAGAAACCCCAGCTAAGTGAAGAGAGAAAATTGCTATGTCAACTGAGGCTCCAGCGTGGGCAATGTTGGCAGCTAAAGGGGGATAAACAGTTCACCCTGTTCCTACGCCGCTTTCCACTATTCCGCTTATTAGCAGGAGTGTAAGAGATGGGGGTAGGAGCCAAAAGCTTATGTTATTTAATCGTGGGAAAGCCATATCGGGGGCCCCCAACATCAGGGGGATTAATCAGTTTCCAAATCCACCGATTATAATGGGTATTACCATGAAAAAGATTATTACAAAAGCATGGGCAGTTACAATTACGTTATAGATCTGGTCGTCACC
	5128SW8   GGAGAGATAGAAGTAGGAGTACAGTCGTGATAAATACAGCTCAAATAAATAGTGGGATTCGGTCTAGTGTTATGCCTTTGGCTCGTATGTTGATTACGGTTGTTATGAAGTTGACTGCGCCTAAGATTGAAGAAACCCCAGCTAAGTGAAGAGAGAAAATTGCTATGTCAACTGAGGCTCCAGCGTGGGCAATGTTGGCAGCTAAAGGGGGATAAACAGTTCACCCTGTTCCTACGCCGCTTTCCACTATTCCGCTTATTAGCAGGAGTGTAAGAGATGGGGGTAGGAGCCAAAAGCTTATGTTATTTAATCGTGGGAAAGCTATATCGGGGGCCCCCAACATCAGGGGGATTAATCAGTTTCCAAATCCACCGATTATAATGGGTATTACCATGAAAAAGATTATTACAAAAGCATGGGCAGTTACAATTACGTTATAGATCTGGTCGTCACC
	5129SW8   GGAGAGATAGAAGTAGGAGTACAGTCGTGATAAATACAGCTCAAATAAATAGTGGGATTCGGTCTAGTATTATGCCTTTGGCTCGTATGTTGATTACGGTTGTTATGAAGTTGACTGCGCCTAAGATTGAAGAAACCCCAGCTAAGTGAAGAGAGAAAATTGCTATGTCAACTGAGGCTCCAGCGTGGGCAATGTTGGCAGCTAAAGGGGGATAAACAGTTCACCCTGTTCCTACGCCGCTTTCCACTATTCCGCTTATTAGCAGGAGTGTAAGAGATGGGGGTAGGAGCCAAAAGCTTATGTTATTTAATCGTGGGAAAGCCATATCGGGGGCCCCCAACATCAGGGGGATTAATCAGTTTCCAAATCCACCGATTATAATGGGTATTACCATGAAAAAGATTATTACAAAAGCATGGGCAGTTACAATTACGTTATAGATCTGGTCGTCACC
	5130SW8   GGAGAGATAGAAGTAGGAGTACAGTCGTGATAAATACAGCTCAAATAAATAGTGGGATTCGGTCTAGTGTTATGCCTTTGGCTCGTATGTTGATTACGGTTGTTATGAAGTTGACTGCGCCTAAGATTGAAGAAACCCCAGCTAAGTGAAGAGAGAAAATTGCTATGTCAACTGAGGCTCCAGCGTGGGCAATGTTGGCAGCTAAAGGGGGATAAACAGTTCACCCTGTTCCTACGCCGCTTTCCACTATTCCGCTTATTAGCAGGAGTGTAAGAGATGGGGGTAGGAGCCAAAAGCTTATGTTATTTAATCGTGGGAAAGCCATATCGGGGGCCCCCAACATCAGGGGGATTAATCAGTTTCCAAATCCACCGATTATAATGGGTATTACCATGAAAAAGATTATTACAAAAGCATGGGCAGTTACAATTACGTTATAGATCTGGTCGTCACC
	6772SSU   GGAGAGATAGAAGTAGGAGTACAGTCGTGATAAATACAGCTCAAATAAATAGTGGGATTCGGTCTAGTGTTATGCCTTTGGCTCGTATGTTGATTACGGTTGTTATGAAGTTGACTGCGCCTAAGATTGAAGAAACCCCAGCTAAGTGAAGAGAGAAAATTGCTATGTCAACTGAGGCTCCAGCGTGGGCAATGTTGGCAGCTAAAGGGGGATAAACAGTTCACCCTGTTCCTACGCCGCTTTCCACTATTCCGCTTATTAGCAGGAGTGTAAGAGATGGGGGTAGGAGCCAAAAGCTTATGTTATTTAATCGTGGGAAAGCCATATCGGGGGCCCCCAACATCAGGGGGATTAATCAGTTTCCAAATCCACCGATTATAATGGGTATTACCATGAAAAAGATTATTACAAAAGCATGGGCAGTTACAATTACGTTATAGATCTGGTCGTCACC
	6773SSU   GGAGAGATAGAAGTAGGAGTACAGTCGTGATAAATACAGCTCAAATAAATAGTGGGATTCGGTCTAGTGTTATGCCTTTGGCTCGTATGTTGATTACGGTTGTTATGAAGTTGACTGCGCCTAAGATTGAAGAAACCCCAGCTAAGTGAAGAGAGAAAATTGCTATGTCAACTGAGGCTCCAGCGTGGGCAATGTTGGCAGCTAAAGGGGGATAAACAGTTCACCCTGTTCCTACGCCGCTTTCCACTATTCCGCTTATTAGCAGGAGTGTAAGAGATGGGGGTAGGAGCCAAAAGCTTATGTTATTTAATCGTGGGAAAGCCATATCGGGGGCCCCCAACATCAGGGGGATTAATCAGTTTCCAAATCCACCGATTATAATGGGTATTACCATGAAAAAGATTATTACAAAAGCATGGGCAGTTACAATTACGTTATAGATCTGGTCGTCACC
	6775SSU   GGAGAGATAGAAGTAGGAGTACAGTCGTGATAAATACAGCTCAAATAAATAGTGGGATTCGGTCTAGTGTTATGCCTTTGGCTCGTATGTTGATTACGGTTGTTATGAAGTTGACTGCGCCTAAGATTGAAGAAACCCCAGCTAAGTGAAGAGAGAAAATTGCTATGTCAACTGAGGCTCCAGCGTGGGCAATGTTGGCAGCTAAAGGGGGATAAACAGTTCACCCTGTTCCTACGCCGCTTTCCACTATTCCGCTTATTAGCAGGAGTGTAAGAGATGGGGGTAGGAGCCAAAAGCTTATGTTATTTAATCGTGGGAAAGCCATATCGGGGGCCCCCAACATCAGGGGGATTAATCAGTTTCCAAATCCACCGATTATAATGGGTATTACCATGAAAAAGATTATTACAAAAGCATGGGCAGTTACAATTACGTTATAGATCTGGTCGTCACC
	6779SSU   GGAGAGATAGAAGTAGGAGTACAGTCGTGATAAATACAGCTCAAATAAATAGTGGGATTCGGTCTAGTGTTATGCCTTTGGCTCGTATGTTGATTACGGTTGTTATGAAGTTGACTGCGCCTAAGATTGAAGAAACCCCAGCTAAGTGAAGAGAGAAAATTGCTATGTCAACTGAGGCTCCAGCGTGGGCAATGTTGGCAGCTAAAGGGGGATAAACAGTTCACCCTGTTCCTACGCCGCTTTCCACTATTCCGCTTATTAGCAGGAGTGTAAGAGATGGGGGTAGGAGCCAAAAGCTTATGTTATTTAATCGTGGGAAAGCCATATCGGGGGCCCCCAACATCAGGGGGATTAATCAGTTTCCAAATCCACCGATTATAATGGGTATTACCATGAAAAAGATTATTACAAAAGCATGGGCAGTTACAATTACGTTATAGATCTGGTCGTCACC
	6782SSU   GGAGAGATAGAAGTAGGAGTACAGTCGTGATAAATACAGCTCAAATAAATAGTGGGATTCGGTCTAGTGTTATGCCTTTGGCTCGTATGTTGATTACGGTTGTTATGAAGTTGACTGCGCCTAAGATTGAAGAAACCCCAGCTAAGTGAAGAGAGAAAATTGCTATGTCAACTGAGGCTCCAGCGTGGGCAATGTTGGCAGCTAAAGGGGGATAAACAGTTCACCCTGTTCCTACGCCGCTTTCCACTATTCCGCTTATTAGCAGGAGTGTAAGAGATGGGGGTAGGAGCCAAAAGCTTATGTTATTTAATCGTGGGAAAGCCATATCGGGGGCCCCCAACATCAGGGGGATTAATCAGTTTCCAAATCCACCGATTATAATGGGTATTACCATGAAAAAGATTATTACAAAAGCATGGGCAGTTACAATTACGTTATAGATCTGGTCGTCACC
	6787SSU   GGAGAGATAGAAGTAGGAGTACAGTCGTGATAAATACAGCTCAAATAAATAGTGGGATTCGGTCTAGTGTTATGCCTTTGGCTCGTATGTTGATTACGGTTGTTATGAAGTTGACTGCGCCTAAGATTGAAGAAACCCCAGCTAAGTGAAGAGAGAAAATTGCTATGTCAACTGAGGCTCCAGCGTGGGCAATGTTGGCAGCTAAAGGGGGATAAACAGTTCACCCTGTTCCTACGCCGCTTTCCACTATTCCGCTTATTAGCAGGAGTGTAAGAGATGGGGGTAGGAGCCAAAAGCTTATGTTATTTAATCGTGGGAAAGCCATATCGGGGGCCCCCAACATCAGGGGGATTAATCAGTTTCCAAATCCACCGATTATAATGGGTATTACCATGAAAAAGATTATTACAAAAGCATGGGCAGTTACAATTACGTTATAGATCTGGTCGTCACC
	6791SSU   GGAGAGATAGAAGTAGGAGTACAGTCGTGATAAATACAGCTCAAATAAATAGTGGGATTCGGTCTAGTGTTATGCCTTTGGCTCGTATGTTGATTACGGTTGTTATGAAGTTGACTGCGCCTAAGATTGAAGAAACCCCAGCTAAGTGAAGAGAGAAAATTGCTATGTCAACTGAGGCTCCAGCGTGGGCAATGTTGGCAGCTAAAGGGGGATAAACAGTTCACCCTGTTCCTACGCCGCTTTCCACTATTCCGCTTATTAGCAGGAGTGTAAGAGATGGGGGTAGGAGCCAAAAGCTTATGTTATTTAATCGTGGGAAAGCCATATCGGGGGCCCCCAACATCAGGGGGATTAATCAGTTTCCAAATCCACCGATTATAATGGGTATTACCATGAAAAAGATTATTACAAAAGCATGGGCAGTTACAATTACGTTATAGATCTGGTCGTCACC
	6795SSU   GGAGAGATAGAAGTAGGAGTACAGTCGTGATAAATACAGCTCAAATAAATAGTGGGATTCGGTCTAGTGTTATGCCTTTGGCTCGTATGTTGATTACGGTTGTTATGAAGTTGACTGCGCCTAAGATTGAAGAAACCCCAGCTAAGTGAAGAGAGAAAATTGCTATGTCAACTGAGGCTCCAGCGTGGGCAATGTTGGCAGCTAAAGGGGGATAAACAGTTCACCCTGTTCCTACGCCGCTTTCCACTATTCCGCTTATTAGCAGGAGTGTAAGAGATGGGGGTAGGAGCCAAAAGCTTATGTTATTTAATCGTGGGAAAGCCATATCGGGGGCCCCCAACATCAGGGGGATTAATCAGTTTCCAAATCCACCGATTATAATGGGTATTACCATGAAAAAGATTATTACAAAAGCATGGGCAGTTACAATTACGTTATAGATCTGGtcgtCACC
	6796SSU   GGAGAGATAGAAGTAGGAGTACAGTCGTGATAAATACAGCTCAAATAAATAGTGGGATTCGGTCTAGTGTTATGCCTTTGGCTCGTATGTTGATTACGGTTGTTATGAAGTTGACTGCGCCTAAGATTGAAGAAACCCCAGCTAAGTGAAGAGAGAAAATTGCTATGTCAACTGAGGCTCCAGCGTGGGCAATGTTGGCAGCTAAAGGGGGATAAACAGTTCACCCTGTTCCTACGCCGCTTTCCACTATTCCGCTTATTAGCAGGAGTGTAAGAGATGGGGGTAGGAGCCAAAAGCTTATGTTATTTAATCGTGGGAAAGCCATATCGGGGGCCCCCAACATCAGGGGGATTAATCAGTTTCCAAATCCACCGATTATAATGGGTATTACCATGAAAAAGATTATTACAAAAGCATGGGCAGTTACAATTACGTTATAGATCTGGtCGtCACC
	6799SSU   GGAGAGATAGAAGTAGGAGTACAGTCGTGATAAATACAGCTCAAATAAATAGTGGGATTCGGTCTAGTGTTATGCCTTTGGCTCGTATGTTGATTACGGTTGTTATGAAGTTGACTGCGCCTAAGATTGAAGAAACCCCAGCTAAGTGAAGAGAGAAAATTGCTATGTCAACTGAGGCTCCAGCGTGGGCAATGTTGGCAGCTAAAGGGGGATAAACAGTTCACCCTGTTCCTACGCCGCTTTCCACTATTCCGCTTATTAGCAGGAGTGTAAGAGATGGGGGTAGGAGCCAAAAGCTTATGTTATTTAATCGTGGGAAAGCCATATCGGGGGCCCCCAACATCAGGGGGATTAATCAGTTTCCAAATCCACCGATTATAATGGGTATTACCATGAAAAAGATTATTACAAAAGCATGGGCAGTTACAATTACGTTATAGATCTGGTCGTCACC
	6800SSU   GGAGAGATAGAAGTAGGAGTACAGTCGTGATAAATACAGCTCAAATAAATAGTGGGATTCGGTCTAGTGTTATGCCTTTGGCTCGTATGTTGATTACGGTTGTTATGAAGTTGACTGCGCCTAAGATTGAAGAAACCCCAGCTAAGTGAAGAGAGAAAATTGCTATGTCAACTGAGGCTCCAGCGTGGGCAATGTTGGCAGCTAAAGGGGGATAAACAGTTCACCCTGTTCCTACGCCGCTTTCCACTATTCCGCTTATTAGCAGGAGTGTAAGAGATGGGGGTAGGAGCCAAAAGCTTATGTTATTTAATCGTGGGAAAGCCATATCGGGGGCCCCCAACATCAGGGGGATTAATCAGTTTCCAAATCCACCGATTATAATGGGTATTACCATGAAAAAGATTATTACAAAAGCATGGGCAGTTACAATTACGTTATAGATCTGGTCGTCACC
	6801SSU   GGAGAGATAGAAGTAGGAGTACAGTCGTGATAAATACAGCTCAAATAAATAGTGGGATTCGGTCTAGTGTTATGCCTTTGGCTCGTATGTTGATTACGGTTGTTATGAAGTTGACTGCGCCTAAGATTGAAGAAACCCCAGCTAAGTGAAGAGAGAAAATTGCTATGTCAACTGAGGCTCCAGCGTGGGCAATGTTGGCAGCTAAAGGGGGATAAACAGTTCACCCTGTTCCTACGCCGCTTTCCACTATTCCGCTTATTAGCAGGAGTGTAAGAGATGGGGGTAGGAGCCAAAAGCTTATGTTATTTAATCGTGGGAAAGCCATATCGGGGGCCCCCAACATCAGGGGGATTAATCAGTTTCCAAATCCACCGATTATAATGGGTATTACCATGAAAAAGATTATTACAAAAGCATGGGCAGTTACAATTACGTTATAGATCTGGTCGTCACC
	6802SSU   GGAGAGATAGAAGTAGGAGTACAGTCGTGATAAATACAGCTCAAATAAATAGTGGGATTCGGTCTAGTGTTATGCCTTTGGCTCGTATGTTGATTACGGTTGTTATGAAGTTGACTGCGCCTAAGATTGAAGAAACCCCAGCTAAGTGAAGAGAGAAAATTGCTATGTCAACTGAGGCTCCAGCGTGGGCAATGTTGGCAGCTAAAGGGGGATAAACAGTTCACCCTGTTCCTACGCCGCTTTCCACTATTCCGCTTATTAGCAGGAGTGTAAGAGATGGGGGTAGGAGCCAAAAGCTTATGTTATTTAATCGTGGGAAAGCCATATCGGGGGCCCCCAACATCAGGGGGATTAATCAGTTTCCAAATCCACCGATTATAATGGGTATTACCATGAAAAAGATTATTACAAAAGCATGGGCAGTTACAATTACGTTATAGATCTGGTCGTCACC
	6804SSU   GGAGAGATAGAAGTAGGAGTACAGTCGTGATAAATACAGCTCAAATAAATAGTGGGATTCGGTCTAGTGTTATGCCTTTGGCTCGTATGTTGATTACGGTTGTTATGAAGTTGACTGCGCCTAAGATTGAAGAAACCCCAGCTAAGTGAAGAGAGAAAATTGCTATGTCAACTGAGGCTCCAGCGTGGGCAATGTTGGCAGCTAAAGGGGGATAAACAGTTCACCCTGTTCCTACGCCGCTTTCCACTATTCCGCTTATTAGCAGGAGTGTAAGAGATGGGGGTAGGAGCCAAAAGCTTATGTTATTTAATCGTGGGAAAGCCATATCGGGGGCCCCCAACATCAGGGGGATTAATCAGTTTCCAAATCCACCGATTATAATGGGTATTACCATGAAAAAGATTATTACAAAAGCATGGGCAGTTACAATTACGTTATAGATCTGGTCGTCACC
	6805SSU   GGAGAGATAGAAGTAGGAGTACAGTCGTGATAAATACAGCTCAAATAAATAGTGGGATTCGGTCTAGTGTTATGCCTTTGGCTCGTATGTTGATTACGGTTGTTATGAAGTTGACTGCGCCTAAGATTGAAGAAACCCCAGCTAAGTGAAGAGAGAAAATTGCTATGTCAACTGAGGCTCCAGCGTGGGCAATGTTGGCAGCTAAAGGGGGATAAACAGTTCACCCTGTTCCTACGCCGCTTTCCACTATTCCGCTTATTAGCAGGAGTGTAAGAGATGGGGGTAGGAGCCAAAAGCTTATGTTATTTAATCGTGGGAAAGCCATATCGGGGGCCCCCAACATCAGGGGGATTAATCAGTTTCCAAATCCACCGATTATAATGGGTATTACCATGAAAAAGATTATTACAAAAGCATGGGCAGTTACAATTACGTTATAGATCTGGTCGTCACC
	6806SSU   GGAGAGATAGAAGTAGGAGTACAGTCGTGATAAATACAGCTCAAATAAATAGTGGGATTCGGTCTAGTGTTATGCCTTTGGCTCGTATGTTGATTACGGTTGTTATGAAGTTGACTGCGCCTAAGATTGAAGAAACCCCAGCTAAGTGAAGAGAGAAAATTGCTATGTCAACTGAGGCTCCAGCGTGGGCAATGTTGGCAGCTAAAGGGGGATAAACAGTTCACCCTGTTCCTACGCCGCTTTCCACTATTCCGCTTATTAGCAGGAGTGTAAGAGATGGGGGTAGGAGCCAAAAGCTTATGTTATTTAATCGTGGGAAAGCCATATCGGGGGCCCCCAACATCAGGGGGATTAATCAGTTTCCAAATCCACCGATTATAATGGGTATTACCATGAAAAAGATTATTACAAAAGCATGGGCAGTTACAATTACGTTATAGATCTGGTCGTCACC
	6807SSU   GGAGAGATAGAAGTAGGAGTACAGTCGTGATAAATACAGCTCAAATAAATAGTGGGATTCGGTCTAGTGTTATGCCTTTGGCTCGTATGTTGATTACGGTTGTTATGAAGTTGACTGCGCCTAAGATTGAAGAAACCCCAGCTAAGTGAAGAGAGAAAATTGCTATGTCAACTGAGGCTCCAGCGTGGGCAATGTTGGCAGCTAAAGGGGGATAAACAGTTCACCCTGTTCCTACGCCGCTTTCCACTATTCCGCTTATTAGCAGGAGTGTAAGAGATGGGGGTAGGAGCCAAAAGCTTATGTTATTTAATCGTGGGAAAGCCATATCGGGGGCCCCCAACATCAGGGGGATTAATCAGTTTCCAAATCCACCGATTATAATGGGTATTACCATGAAAAAGATTATTACAAAAGCATGGGCAGTTACAATTACGTTATAGATCTGGTCGTCACC
	6808SSU   GGAGAGATAGAAGTAGGAGTACAGTCGTGATAAATACAGCTCAAATAAATAGTGGGATTCGGTCTAGTGTTATGCCTTTGGCTCGTATGTTGATTACGGTTGTTATGAAGTTGACTGCGCCTAAGATTGAAGAAACCCCAGCTAAGTGAAGAGAGAAAATTGCTATGTCAACTGAGGCTCCAGCGTGGGCAATGTTGGCAGCTAAAGGGGGATAAACAGTTCACCCTGTTCCTACGCCGCTTTCCACTATTCCGCTTATTAGCAGGAGTGTAAGAGATGGGGGTAGGAGCCAAAAGCTTATGTTATTTAATCGTGGGAAAGCCATATCGGGGGCCCCCAACATCAGGGGGATTAATCAGTTTCCAAATCCACCGATTATAATGGGTATTACCATGAAAAAGATTATTACAAAAGCATGGGCAGTTACAATTACGTTATAGATCTGGTCGTCACC
	6809SSU   GGAGAGATAGAAGTAGGAGTACAGTCGTGATAAATACAGCTCAAATAAATAGTGGGATTCGGTCTAGTGTTATGCCTTTGGCTCGTATGTTGATTACGGTTGTTATGAAGTTGACTGCGCCTAAGATTGAAGAAACCCCAGCTAAGTGAAGAGAGAAAATTGCTATGTCAACTGAGGCTCCAGCGTGGGCAATGTTGGCAGCTAAAGGGGGATAAACAGTTCACCCTGTTCCTACGCCGCTTTCCACTATTCCGCTTATTAGCAGGAGTGTAAGAGATGGGGGTAGGAGCCAAAAGCTTATGTTATTTAATCGTGGGAAAGCCATATCGGGGGCCCCCAACATCAGGGGGATTAATCAGTTTCCAAATCCACCGATTATAATGGGTATTACCATGAAAAAGATTATTACAAAAGCATGGGCAGTTACAATTACGTTATAGATCTGGTCGTCACC
	6810SSU   GGAGAGATAGAAGTAGGAGTACAGTCGTGATAAATACAGCTCAAATAAATAGTGGGATTCGGTCTAGTGTTATGCCTTTGGCTCGTATGTTGATTACGGTTGTTATGAAGTTGACTGCGCCTAAGATTGAAGAAACCCCAGCTAAGTGAAGAGAGAAAATTGCTATGTCAACTGAGGCTCCAGCGTGGGCAATGTTGGCAGCTAAAGGGGGATAAACAGTTCACCCTGTTCCTACGCCGCTTTCCACTATTCCGCTTATTAGCAGGAGTGTAAGAGATGGGGGTAGGAGCCAAAAGCTTATGTTATTTAATCGTGGGAAAGCCATATCGGGGGCCCCCAACATCAGGGGGATTAATCAGTTTCCAAATCCACCGATTATAATGGGTATTACCATGAAAAAGATTATTACAAAAGCATGGGCAGTTACAATTACGTTATAGATCTGGTCGTCACC
	6811SSU   GGAGAGATAGAAGTAGGAGTACAGTCGTGATAAATACAGCTCAAATAAATAGTGGGATTCGGTCTAGTGTTATGCCTTTGGCTCGTATGTTGATTACGGTTGTTATGAAGTTGACTGCGCCTAAGATTGAAGAAACCCCAGCTAAGTGAAGAGAGAAAATTGCTATGTCAACTGAGGCTCCAGCGTGGGCAATGTTGGCAGCTAAAGGGGGATAAACAGTTCACCCTGTTCCTACGCCGCTTTCCACTATTCCGCTTATTAGCAGGAGTGTAAGAGATGGGGGTAGGAGCCAAAAGCTTATGTTATTTAATCGTGGGAAAGCCATATCGGGGGCCCCCAACATCAGGGGGATTAATCAGTTTCCAAATCCACCGATTATAATGGGTATTACCATGAAAAAGATTATTACAAAAGCATGGGCAGTTACAATTACGTTATAGATCTGGTCGTCACC
	6812SSU   GGAGAGATAGAAGTAGGAGTACAGTCGTGATAAATACAGCTCAAATAAATAGTGGGATTCGGTCTAGTGTTATGCCTTTGGCTCGTATGTTGATTACGGTTGTTATGAAGTTGACTGCGCCTAAGATTGAAGAAACCCCAGCTAAGTGAAGAGAGAAAATTGCTATGTCAACTGAGGCTCCAGCGTGGGCAATGTTGGCAGCTAAAGGGGGATAAACAGTTCACCCTGTTCCTACGCCGCTTTCCACTATTCCGCTTATTAGCAGGAGTGTAAGAGATGGGGGTAGGAGCCAAAAGCTTATGTTATTTAATCGTGGGAAAGCCATATCGGGGGCCCCCAACATCAGGGGGATTAATCAGTTTCCAAATCCACCGATTATAATGGGTATTACCATGAAAAAGATTATTACAAAAGCATGGGCAGTTACAATTACGTTATAGATCTGGTCGTCACC
	6813SSU   GGAGAGATAGAAGTAGGAGTACAGTCGTGATAAATACAGCTCAAATAAATAGTGGGATTCGGTCTAGTGTTATGCCTTTGGCTCGTATGTTGATTACGGTTGTTATGAAGTTGACTGCGCCTAAGATTGAAGAAACCCCAGCTAAGTGAAGAGAGAAAATTGCTATGTCAACTGAGGCTCCAGCGTGGGCAATGTTGGCAGCTAAAGGGGGATAAACAGTTCACCCTGTTCCTACGCCGCTTTCCACTATTCCGCTTATTAGCAGGAGTGTAAGAGATGGGGGTAGGAGCCAAAAGCTTATGTTATTTAATCGTGGGAAAGCCATATCGGGGGCCCCCAACATCAGGGGGATTAATCAGTTTCCAAATCCACCGATTATAATGGGTATTACCATGAAAAAGATTATTACAAAAGCATGGGCAGTTACAATTACGTTATAGATCTGGTCGTCACC
	6817SSU   GGAGAGATAGAAGTAGGAGTACAGTCGTGATAAATACAGCTCAAATAAATAGTGGGATTCGGTCTAGTGTTATGCCTTTGGCTCGTATGTTGATTACGGTTGTTATGAAGTTGACTGCGCCTAAGATTGAAGAAACCCCAGCTAAGTGAAGAGAGAAAATTGCTATGTCAACTGAGGCTCCAGCGTGGGCAATGTTGGCAGCTAAAGGGGGATAAACAGTTCACCCTGTTCCTACGCCGCTTTCCACTATTCCGCTTATTAGCAGGAGTGTAAGAGATGGGGGTAGGAGCCAAAAGCTTATGTTATTTAATCGTGGGAAAGCCATATCGGGGGCCCCCAACATCAGGGGGATTAATCAGTTTCCAAATCCACCGATTATAATGGGTATTACCATGAAAAAGATTATTACAAAAGCATGGGCAGTTACAATTACGTTATAGATCTGGTCGTCACC
	6821SSU   GGAGAGATAGAAGTAGGAGTACAGTCGTGATAAATACAGCTCAAATAAATAGTGGGATTCGGTCTAGTGTTATGCCTTTGGCTCGTATGTTGATTACGGTTGTTATGAAGTTGACTGCGCCTAAGATTGAAGAAACCCCAGCTAAGTGAAGAGAGAAAATTGCTATGTCAACTGAGGCTCCAGCGTGGGCAATGTTGGCAGCTAAAGGGGGATAAACAGTTCACCCTGTTCCTACGCCGCTTTCCACTATTCCGCTTATTAGCAGGAGTGTAAGAGATGGGGGTAGGAGCCAAAAGCTTATGTTATTTAATCGTGGGAAAGCCATATCGGGGGCCCCCAACATCAGGGGGATTAATCAGTTTCCAAATCCACCGATTATAATGGGTATTACCATGAAAAAGATTATTACAAAAGCATGGGCAGTTACAATTACGTTATAGATCTGGTCGTCACC
	6822SSU   GGAGAGATAGAAGTAGGAGTACAGTCGTGATAAATACAGCTCAAATAAATAGTGGGATTCGGTCTAGTGTTATGCCTTTGGCTCGTATGTTGATTACGGTTGTTATGAAGTTGACTGCGCCTAAGATTGAAGAAACCCCAGCTAAGTGAAGAGAGAAAATTGCTATGTCAACTGAGGCTCCAGCGTGGGCAATGTTGGCAGCTAAAGGGGGATAAACAGTTCACCCTGTTCCTACGCCGCTTTCCACTATTCCGCTTATTAGCAGGAGTGTAAGAGATGGGGGTAGGAGCCAAAAGCTTATGTTATTTAATCGTGGGAAAGCCATATCGGGGGCCCCCAACATCAGGGGGATTAATCAGTTTCCAAATCCACCGATTATAATGGGTATTACTATGAAAAAGATTATTACAAAAGCATGGGCAGTTACAATTACGTTATAGATCTGGTCGTCACC
	6828SSU   GGAGAGATAGAAGTAGGAGTACAGTCGTGATAAATACAGCTCAAATAAATAGTGGGATTCGGTCTAGTGTTATGCCTTTGGCTCGTATGTTGATTACGGTTGTTATGAAGTTGACTGCGCCTAAGATTGAAGAAACCCCAGCTAAGTGAAGAGAGAAAATTGCTATGTCAACTGAGGCTCCAGCGTGGGCAATGTTGGCAGCTAAAGGGGGATAAACAGTTCACCCTGTTCCTACGCCGCTTTCCACTATTCCGCTTATTAGCAGGAGTGTAAGAGATGGGGGTAGGAGCCAAAAGCTTATGTTATTTAATCGTGGGAAAGCCATATCGGGGGCCCCCAACATCAGGGGGATTAATCAGTTTCCAAATCCACCGATTATAATGGGTATTACCATGAAAAAGATTATTACAAAAGCATGGGCAGTTACAATTACGTTATAGATCTGGTCGTCACC
	6829SSU   GGAGAGATAGAAGTAGGAGTACAGTCGTGATAAATACAGCTCAAATAAATAGTGGGATTCGGTCTAGTGTTATGCCTTTGGCTCGTATGTTGATTACGGTTGTTATGAAGTTGACTGCGCCTAAGATTGAAGAAACCCCAGCTAAGTGAAGAGAGAAAATTGCTATGTCAACTGAGGCTCCAGCGTGGGCAATGTTGGCAGCTAAAGGGGGATAAACAGTTCACCCTGTTCCTACGCCGCTTTCCACTATTCCGCTTATTAGCAGGAGTGTAAGAGATGGGGGTAGGAGCCAAAAGCTTATGTTATTTAATCGTGGGAAAGCCATATCGGGGGCCCCCAACATCAGGGGGATTAATCAGTTTCCAAATCCACCGATTATAATGGGTATTACCATGAAAAAGATTATTACAAAAGCATGGGCAGTTACAATTACGTTATAGATCTGGTCGTCACC
	EF157850  GGAGAGATAGAAGTAGGAGTACAGTCGTGATAAATACAGCTCAAATAAATAGTGGGATTCGGTCTAGTGTTATGCCTTTGGCTCGTATGTTGATTACGGTTGTTATGAAGTTGACTGCGCCTAAGATTGAAGAAACCCCAGCTAAGTGAAGAGAGAAAATTGCTATGTCAACTGAGGCTCCAGCGTGGGCAATGTTGGCAGCTAAAGGGGGATAAACAGTTCACCCTGTTCCTACGCCGCTTTCCACTATTCCGCTTATTAGCAGGAGTGTAAGAGATGGGGGTAGGAGCCAAAAGCTTATGTTATTTAATCGTGGGAAAGCCATATCGGGGGCCCCCAACATCAGGGGGATTAATCAGTTTCCAAATCCACCGATTATAATGGGTATTACCATGAAAAAGATTATTACAAAAGCATGGGCAGTTACAATTACGTTATAGATCTGGTCGTCACC
	EF157851  GGAGAGATAGAAGTAGGAGTACAGTCGTGATAAATACAGCTCAAATAAATAGTGGGATTCGGTCTAGTGTTATGCCTTTGGCTCGTATGTTGATTACGGTTGTTATGAAGTTGACTGCGCCTAAGATTGAAGAAACCCCAGCTAAGTGAAGAGAGAAAATTGCTATGTCAACTGAGGCTCCAGCGTGGGCAATGTTGGCAGCTAAAGGGGGATAAACAGTTCACCCTGTTCCTACGCCGCTTTCCACTATTCCGCTTATTAGCAGGAGTGTAAGAGATGGGGGTAGGAGCCAAAAGCTTATGTTATTTAATCGTGGGAAAGCCATATCGGGGGCCCCCAACATCAGGGGGATTAATCAGTTTCCAAATCCACCGATTATAATGGGTATTACCATGAAAAAGATTATTACAAAAGCATGGGCAGTTACAATTACGTTATAGATCTGGTCGTCACC
	EF157852  GGAGAGATAGAAGTAGGAGTACAGTCGTGATAAATACAGCTCAAATAAATAGTGGGATTCGGTCTAGTGTTATGCCTTTGGCTCGTATGTTGATTACGGTTGTTATGAAGTTGACTGCGCCTAAGATTGAAGAAACCCCAGCTAAGTGAAGAGAGAAAATTGCTATGTCAACTGAGGCTCCAGCGTGGGCAATGTTGGCAGCTAAAGGGGGATAAACAGTTCACCCTGTTCCTACGCCGCTTTCCACTATTCCGCTTATTAGCAGGAGTGTAAGAGATGGGGGTAGGAGCCAAAAGCTTATGTTATTTAATCGTGGGAAAGCCATATCGGGGGCCCCCAACATCAGGGGGATTAATCAGTTTCCAAATCCACCGATTATAATGGGTATTACCATGAAAAAGATTATTACAAAAGCATGGGCAGTTACAATTACGTTATAGATCTGGTCGTCACC
	EF157853  GGAGAGATAGAAGTAGGAGTACAGTCGTGATAAATACAGCTCAAATAAATAGTGGGATTCGGTCTAGTGTTATGCCTTTGGCTCGTATGTTGATTACGGTTGTTATGAAGTTGACTGCGCCTAAGATTGAAGAAACCCCAGCTAAGTGAAGAGAGAAAATTGCTATGTCAACTGAGGCTCCAGCGTGGGCAATGTTGGCAGCTAAAGGGGGATAAACAGTTCACCCTGTTCCTACGCCGCTTTCCACTATTCCGCTTATTAGCAGGAGTGTAAGAGATGGGGGTAGGAGCCAAAAGCTTATGTTATTTAATCGTGGGAAAGCCATATCGGGGGCCCCCAACATCAGGGGGATTAATCAGTTTCCAAATCCACCGATTATAATGGGTATTACCATGAAAAAGATTATTACAAAAGCATGGGCAGTTACAATTACGTTATAGATCTGGTCGTCACC
	L100LAU   GGAGAGATAGAAGTAGGAGTACAGTCGTGATAAATACAGCTCAAATAAATAGTGGGATTCGGTCTAGTGTTATGCCTTTGGCTCGTATGTTGATTACGGTTGTTATGAAGTTGACTGCGCCTAAGATTGAAGAAACCCCAGCTAAGTGAAGAGAGAAAATTGCTATGTCAACTGAGGCTCCAGCGTGGGCAATGTTGGCAGCTAAAGGGGGATAAACAGTTCACCCTGTTCCTACGCCGCTTTCCACTATTCCGCTTATTAGCAGGAGTGTAAGAGATGGGGGTAGGAGCCAAAAGCTTATGTTATTTAATCGTGGGAAAGCCATATCGGGGGCCCCCAACATCAGGGGGATTAATCAGTTTCCAAATCCACCGATTATAATGGGTATTACCATGAAAAAGATTATTACAAAAGCATGGGCAGTTACAATTACGTTATAGATCTGGTCGTCACC
	L102LAU   GGAGAGATAGAAGTAGGAGTACAGTCGTGATAAATACAGCTCAAATAAATAGTGGGATTCGGTCTAGTGTTATGCCTTTGGCTCGTATGTTGATTACGGTTGTTATGAAGTTGACTGCGCCTAAGATTGAAGAAACCCCAGCTAAGTGAAGAGAGAAAATTGCTATGTCAACTGAGGCTCCAGCGTGGGCAATGTTGGCAGCTAAAGGGGGATAAACAGTTCACCCTGTTCCTACGCCGCTTTCCACTATTCCGCTTATTAGCAGGAGTGTAAGAGATGGGGGTAGGAGCCAAAAGCTTATGTTATTTAATCGTGGGAAAGCCATATCGGGGGCCCCCAACATCAGGGGGATTAATCAGTTTCCAAATCCACCGATTATAATGGGTATTACCATGAAAAAGATTATTACAAAAGCATGGGCAGTTACAATTACGTTATAGATCTGGTCGTCACC
	L103LAU   GGAGAGATAGAAGTAGGAGTACAGTCGTGATAAATACAGCTCAAATAAATAGTGGGATTCGGTCTAGTGTTATGCCTTTGGCTCGTATGTTGATTACGGTTGTTATGAAGTTGACTGCGCCTAAGATTGAAGAAACCCCAGCTAAGTGAAGAGAGAAAATTGCTATGTCAACTGAGGCTCCAGCGTGGGCAATGTTGGCAGCTAAAGGGGGATAAACAGTTCACCCTGTTCCTACGCCGCTTTCCACTATTCCGCTTATTAGCAGGAGTGTAAGAGATGGGGGTAGGAGCCAAAAGCTTATGTTATTTAATCGTGGGAAAGCCATATCGGGGGCCCCCAACATCAGGGGGATTAATCAGTTTCCAAATCCACCGATTATAATGGGTATTACCATGAAAAAGATTATTACAAAAGCATGGGCAGTTACAATTACGTTATAGATCTGGTCGTCACC
	L50LAU    GGAGAGATAGAAGTAGGAGTACAGTCGTGATAAATACAGCTCAAATAAATAGTGGGATTCGGTCTAGTGTTATGCCTTTGGCTCGTATGTTGATTACGGTTGTTATGAAGTTGACTGCGCCTAAGATTGAAGAAACCCCAGCTAAGTGAAGAGAGAAAATTGCTATGTCAACTGAGGCTCCAGCGTGGGCAATGTTGGCAGCTAAAGGGGGATAAACAGTTCACCCTGTTCCTACGCCGCTTTCCACTATTCCGCTTATTAGCAGGAGTGTAAGAGATGGGGGTAGGAGCCAAAAGCTTATGTTATTTAATCGTGGGAAAGCCATATCGGGGGCCCCCAACATCAGGGGGATTAATCAGTTTCCAAATCCACCGATTATAATGGGTATTACCATGAAAAAGATTATTACAAAAGCATGGGCAGTTACAATTACGTTATAGATCTGGTCGTCACC
	L51LAU    GGAGAGATAGAAGTAGGAGTACAGTCGTGATAAATACAGCTCAAATAAATAGTGGGATTCGGTCTAGTGTTATGCCTTTGGCTCGTATGTTGATTACGGTTGTTATGAAGTTGACTGCGCCTAAGATTGAAGAAACCCCAGCTAAGTGAAGAGAGAAAATTGCTATGTCAACTGAGGCTCCAGCGTGGGCAATGTTGGCAGCTAAAGGGGGATAAACAGTTCACCCTGTTCCTACGCCGCTTTCCACTATTCCGCTTATTAGCAGGAGTGTAAGAGATGGGGGTAGGAGCCAAAAGCTTATGTTATTTAATCGTGGGAAAGCCATATCGGGGGCCCCCAACATCAGGGGGATTAATCAGTTTCCAAATCCACCGATTATAATGGGTATTACCATGAAAAAGATTATTACAAAAGCATGGGCAGTTACAATTACGTTATAGATCTGGTCGTCACC
	L52LAU    GGAGAGATAGAAGTAGGAGTACAGTCGTGATAAATACAGCTCAAATAAATAGTGGGATTCGGTCTAGTGTTATGCCTTTGGCTCGTATGTTGATTACGGTTGTTATGAAGTTGACTGCGCCTAAGATTGAAGAAACCCCAGCTAAGTGAAGAGAGAAAATTGCTATGTCAACTGAGGCTCCAGCGTGGGCAATGTTGGCAGCTAAAGGGGGATAAACAGTTCACCCTGTTCCTACGCCGCTTTCCACTATTCCGCTTATTAGCAGGAGTGTAAGAGATGGGGGTAGGAGCCAAAAGCTTATGTTATTTAATCGTGGGAAAGCCATATCGGGGGCCCCTAACATCAGGGGGATTAATCAGTTTCCAAATCCACCGATTATAATGGGTATTACCATGAAAAAGATTATTACAAAAGCATGGGCAGTTACAATTACGTTATAGATCTGGTCGTCACC
	L53LAU    GGAGAGATAGAAGTAGGAGTACAGTCGTGATAAATACAGCTCAAATAAATAGTGGGATTCGGTCTAGTGTTATGCCTTTGGCTCGTATGTTGATTACGGTTGTTATGAAGTTGACTGCGCCTAAGATTGAAGAAACCCCAGCTAAGTGAAGAGAGAAAATTGCTATGTCAACTGAGGCTCCAGCGTGGGCAATGTTGGCAGCTAAAGGGGGATAAACAGTTCACCCTGTTCCTACGCCGCTTTCCACTATTCCGCTTATTAGCAGGAGTGTAAGAGATGGGGGTAGGAGCCAAAAGCTTATGTTATTTAATCGTGGGAAAGCCATATCGGGGGCCCCCAACATCAGGGGGATTAATCAGTTTCCAAATCCACCGATTATAATGGGTATTACCATGAAAAAGATTATTACAAAAGCATGGGCAGTTACAATTACGTTATAGATCTGGTCGTCACC
	L55LAU    GGAGAGATAGAAGTAGGAGTACAGTCGTGATAAATACAGCTCAAATAAATAGTGGGATTCGGTCTAGTGTTATGCCTTTGGCTCGTATGTTGATTACGGTTGTTATGAAGTTGACTGCGCCTAAGATTGAAGAAACCCCAGCTAAGTGAAGAGAGAAAATTGCTATGTCAACTGAGGCTCCAGCGTGGGCAATGTTGGCAGCTAAAGGGGGATAAACAGTTCACCCTGTTCCTACGCCGCTTTCCACTATTCCGCTTATTAGCAGGAGTGTAAGAGATGGGGGTAGGAGCCAAAAGCTTATGTTATTTAATCGTGGGAAAGCCATATCGGGGGCCCCCAACATCAGGGGGATTAATCAGTTTCCAAATCCACCGATTATAATGGGTATTACCATGAAAAAGATTATTACAAAAGCATGGGCAGTTACAATTACGTTATAGATCTGGTCGTCACC
	L56LAU    GGAGAGATAGAAGTAGGAGTACAGTCGTGATAAATACAGCTCAAATAAATAGTGGGATTCGGTCTAGTGTTATGCCTTTGGCTCGTATGTTGATTACGGTTGTTATGAAGTTGACTGCGCCTAAGATTGAAGAAACCCCAGCTAAGTGAAGAGAGAAAATTGCTATGTCAACTGAGGCTCCAGCGTGGGCAATGTTGGCAGCTAAAGGGGGATAAACAGTTCACCCTGTTCCTACGCCGCTTTCCACTATTCCGCTTATTAGCAGGAGTGTAAGAGATGGGGGTAGGAGCCAAAAGCTTATGTTATTTAATCGTGGGAAAGCCATATCGGGGGCCCCCAACATCAGGGGGATTAATCAGTTTCCAAATCCACCGATTATAATGGGTATTACCATGAAAAAGATTATTACAAAAGCATGGGCAGTTACAATTACGTTATAGATCTGGTCGTCACC
	L58LAU    GGAGAGATAGAAGTAGGAGTACAGTCGTGATAAATACAGCTCAAATAAATAGTGGGATTCGGTCTAGTGTTATGCCTTTGGCTCGTATGTTGATTACGGTTGTTATGAAGTTGACTGCGCCTAAGATTGAAGAAACCCCAGCTAAGTGAAGAGAGAAAATTGCTATGTCAACTGAGGCTCCAGCGTGGGCAATGTTGGCAGCTAAAGGGGGATAAACAGTTCACCCTGTTCCTACGCCGCTTTCCACTATTCCGCTTATTAGCAGGAGTGTAAGAGATGGGGGTAGGAGCCAAAAGCTTATGTTATTTAATCGTGGGAAAGCCATATCGGGGGCCCCCAACATCAGGGGGATTAATCAGTTTCCAAATCCACCGATTATAATGGGTATTACCATGAAAAAGATTATTACAAAAGCATGGGCAGTTACAATTACGTTATAGATCTGGTCGTCACC
	L59LAU    GGAGAGATAGAAGTAGGAGTACAGTCGTGATAAATACAGCTCAAATAAATAGTGGGATTCGGTCTAGTGTTATGCCTTTGGCTCGTATGTTGATTACGGTTGTTATGAAGTTGACTGCGCCTAAGATTGAAGAAACCCCAGCTAAGTGAAGAGAGAAAATTGCTATGTCAACTGAGGCTCCAGCGTGGGCAATGTTGGCAGCTAAAGGGGGATAAACAGTTCACCCTGTTCCTACGCCGCTTTCCACTATTCCGCTTATTAGCAGGAGTGTAAGAGATGGGGGTAGGAGCCAAAAGCTTATGTTATTTAATCGTGGGAAAGCCATATCGGGGGCCCCCAACATCAGGGGGATTAATCAGTTTCCAAATCCACCGATTATAATGGGTATTACCATGAAAAAGATTATTACAAAAGCATGGGCAGTTACAATTACGTTATAGATCTGGTCGTCACC
	L60LAU    GGAGAGATAGAAGTAGGAGTACAGTCGTGATAAATACAGCTCAAATAAATAGTGGGATTCGGTCTAGTGTTATGCCTTTGGCTCGTATGTTGATTACGGTTGTTATGAAGTTGACTGCGCCTAAGATTGAAGAAACCCCAGCTAAGTGAAGAGAGAAAATTGCTATGTCAACTGAGGCTCCAGCGTGGGCAATGTTGGCAGCTAAAGGGGGATAAACAGTTCACCCTGTTCCTACGCCGCTTTCCACTATTCCGCTTATTAGCAGGAGTGTAAGAGATGGGGGTAGGAGCCAAAAGCTTATGTTATTTAATCGTGGGAAAGCCATATCGGGGGCCCCCAACATCAGGGGGATTAATCAGTTTCCAAATCCACCGATTATAATGGGTATTACCATGAAAAAGATTATTACAAAAGCATGGGCAGTTACAATTACGTTATAGATCTGGTCGTCACC
	L61LAU    GGAGAGATAGAAGTAGGAGTACAGTCGTGATAAATACAGCTCAAATAAATAGTGGGATTCGGTCTAGTGTTATGCCTTTGGCTCGTATGTTGATTACGGTTGTTATGAAGTTGACTGCGCCTAAGATTGAAGAAACCCCAGCTAAGTGAAGAGAGAAAATTGCTATGTCAACTGAGGCTCCAGCGTGGGCAATGTTGGCAGCTAAAGGGGGATAAACAGTTCACCCTGTTCCTACGCCGCTTTCCACTATTCCGCTTATTAGCAGGAGTGTAAGAGATGGGGGTAGGAGCCAAAAGCTTATGTTATTTAATCGTGGGAAAGCCATATCGGGGGCCCCCAACATCAGGGGGATTAATCAGTTTCCAAATCCACCGATTATAATGGGTATTACCATGAAAAAGATTATTACAAAAGCATGGGCAGTTACAATTACGTTATAGATCTGGTCGTCACC
	L63LAU    GGAGAGATAGAAGTAGGAGTACAGTCGTGATAAATACAGCTCAAATAAATAGTGGGATTCGGTCTAGTGTTATGCCTTTGGCTCGTATGTTGATTACGGTTGTTATGAAGTTGACTGCGCCTAAGATTGAAGAAACCCCAGCTAAGTGAAGAGAGAAAATTGCTATGTCAACTGAGGCTCCAGCGTGGGCAATGTTGGCAGCTAAAGGGGGATAAACAGTTCACCCTGTTCCTACGCCGCTTTCCACTATTCCGCTTATTAGCAGGAGTGTAAGAGATGGGGGTAGGAGCCAAAAGCTTATGTTATTTAATCGTGGGAAAGCCATATCGGGGGCCCCCAACATCAGGGGGATTAATCAGTTTCCAAATCCACCGATTATAATGGGTATTACCATGAAAAAGATTATTACAAAAGCATGGGCAGTTACAATTACGTTATAGATCTGGTCGTCACC
	L69LAU    GGAGAGATAGAAGTAGGAGTACAGTCGTGATAAATACAGCTCAAATAAATAGTGGGATTCGGTCTAGTGTTATGCCTTTGGCTCGTATGTTGATTACGGTTGTTATGAAGTTGACTGCGCCTAAGATTGAAGAAACCCCAGCTAAGTGAAGAGAGAAAATTGCTATGTCAACTGAGGCTCCAGCGTGGGCAATGTTGGCAGCTAAAGGGGGATAAACAGTTCACCCTGTTCCTACGCCGCTTTCCACTATTCCGCTTATTAGCAGGAGTGTAAGAGATGGGGGTAGGAGCCAAAAGCTTATGTTATTTAATCGTGGGAAAGCCATATCGGGGGCCCCCAACATCAGGGGGATTAATCAGTTTCCAAATCCACCGATTATAATGGGTATTACCATGAAAAAGATTATTACAAAAGCATGGGCAGTTACAATTACGTTATAGATCTGGTCGTCACC
	L70LAU    GGAGAGATAGAAGTAGGAGTACAGTCGTGATAAATACAGCTCAAATAAATAGTGGGATTCGGTCTAGTGTTATGCCTTTGGCTCGTATGTTGATTACGGTTGTTATGAAGTTGACTGCGCCTAAGATTGAAGAAACCCCAGCTAAGTGAAGAGAGAAAATTGCTATGTCAACTGAGGCTCCAGCGTGGGCAATGTTGGCAGCTAAAGGGGGATAAACAGTTCACCCTGTTCCTACGCCGCTTTCCACTATTCCGCTTATTAGCAGGAGTGTAAGAGATGGGGGTAGGAGCCAAAAGCTTATGTTATTTAATCGTGGGAAAGCCATATCGGGGGCCCCCAACATCAGGGGGATTAATCAGTTTCCAAATCCACCGATTATAATGGGTATTACCATGAAAAAGATTATTACAAAAGCATGGGCAGTTACAATTACGTTATAGATCTGGTCGTCACC
	L71LAU    GGAGAGATAGAAGTAGGAGTACAGTCGTGATAAATACAGCTCAAATAAATAGTGGGATTCGGTCTAGTGTTATGCCTTTGGCTCGTATGTTGATTACGGTTGTTATGAAGTTGACTGCGCCTAAGATTGAAGAAACCCCAGCTAAGTGAAGAGAGAAAATTGCTATGTCAACTGAGGCTCCAGCGTGGGCAATGTTGGCAGCTAAAGGGGGATAAACAGTTCACCCTGTTCCTACGCCGCTTTCCACTATTCCGCTTATTAGCAGGAGTGTAAGAGATGGGGGTAGGAGCCAAAAGCTTATGTTATTTAATCGTGGGAAAGCCATATCGGGGGCCCCCAACATCAGGGGGATTAATCAGTTTCCAAATCCACCGATTATAATGGGTATTACCATGAAAAAGATTATTACAAAAGCATGGGCAGTTACAATTACGTTATAGATCTGGTCGTCACC
	L72LAU    GGAGAGATAGAAGTAGGAGTACAGTCGTGATAAATACAGCTCAAATAAATAGTGGGATTCGGTCTAGTGTTATGCCTTTGGCTCGTATGTTGATTACGGTTGTTATGAAGTTGACTGCGCCTAAGATTGAAGAAACCCCAGCTAAGTGAAGAGAGAAAATTGCTATGTCAACTGAGGCTCCAGCGTGGGCAATGTTGGCAGCTAAAGGGGGATAAACAGTTCACCCTGTTCCTACGCCGCTTTCCACTATTCCGCTTATTAGCAGGAGTGTAAGAGATGGGGGTAGGAGCCAAAAGCTTATGTTATTTAATCGTGGGAAAGCCATATCGGGGGCCCCCAACATCAGGGGGATTAATCAGTTTCCAAATCCACCGATTATAATGGGTATTACCATGAAAAAGATTATTACAAAAGCATGGGCAGTTACAATTACGTTATAGATCTGGTCGTCACC
	L73LAU    GGAGAGATAGAAGTAGGAGTACAGTCGTGATAAATACAGCTCAAATAAATAGTGGGATTCGGTCTAGTGTTATGCCTTTGGCTCGTATGTTGATTACGGTTGTTATGAAGTTGACTGCGCCTAAGATTGAAGAAACCCCAGCTAAGTGAAGAGAGAAAATTGCTATGTCAACTGAGGCTCCAGCGTGGGCAATGTTGGCAGCTAAAGGGGGATAAACAGTTCACCCTGTTCCTACGCCGCTTTCCACTATTCCGCTTATTAGCAGGAGTGTAAGAGATGGGGGTAGGAGCCAAAAGCTTATGTTATTTAATCGTGGGAAAGCCATATCGGGGGCCCCCAACATCAGGGGGATTAATCAGTTTCCAAATCCACCGATTATAATGGGTATTACCATGAAAAAGATTATTACAAAAGCATGGGCAGTTACAATTACGTTATAGATCTGGTCGTCACC
	L77LAU    GGAGAGATAGAAGTAGGAGTACAGTCGTGATAAATACAGCTCAAATAAATAGTGGGATTCGGTCTAGTGTTATGCCTTTGGCTCGTATGTTGATTACGGTTGTTATGAAGTTGACTGCGCCTAAGATTGAAGAAACCCCAGCTAAGTGAAGAGAGAAAATTGCTATGTCAACTGAGGCTCCAGCGTGGGCAATGTTGGCAGCTAAAGGGGGATAAACAGTTCACCCTGTTCCTACGCCGCTTTCCACTATTCCGCTTATTAGCAGGAGTGTAAGAGATGGGGGTAGGAGCCAAAAGCTTATGTTATTTAATCGTGGGAAAGCCATATCGGGGGCCCCCAACATCAGGGGGATTAATCAGTTTCCAAATCCACCGATTATAATGGGTATTACCATGAAAAAGATTATTACAAAAGCATGGGCAGTTACAATTACGTTATAGATCTGGTCGTCACC
	L80LAU    GGAGAGATAGAAGTAGGAGTACAGTCGTGATAAATACAGCTCAAATAAATAGTGGGATTCGGTCTAGTGTTATGCCTTTGGCTCGTATGTTGATTACGGTTGTTATGAAGTTGACTGCGCCTAAGATTGAAGAAACCCCAGCTAAGTGAAGAGAGAAAATTGCTATGTCAACTGAGGCTCCAGCGTGGGCAATGTTGGCAGCTAAAGGGGGATAAACAGTTCACCCTGTTCCTACGCCGCTTTCCACTATTCCGCTTATTAGCAGGAGTGTAAGAGATGGGGGTAGGAGCCAAAAGCTTATGTTATTTAATCGTGGGAAAGCCATATCGGGGGCCCCCAACATCAGGGGGATTAATCAGTTTCCAAATCCACCGATTATAATGGGTATTACCATGAAAAAGATTATTACAAAAGCATGGGCAGTTACAATTACGTTATAGATCTGGTCGTCACC
	L84LAU    GGAGAGATAGAAGTAGGAGTACAGTCGTGATAAATACAGCTCAAATAAATAGTGGGATTCGGTCTAGTGTTATGCCTTTGGCTCGTATGTTGATTACGGTTGTTATGAAGTTGACTGCGCCTAAGATTGAAGAAACCCCAGCTAAGTGAAGAGAGAAAATTGCTATGTCAACTGAGGCTCCAGCGTGGGCAATGTTGGCAGCTAAAGGGGGATAAACAGTTCACCCTGTTCCTACGCCGCTTTCCACTATTCCGCTTATTAGCAGGAGTGTAAGAGATGGGGGTAGGAGCCAAAAGCTTATGTTATTTAATCGTGGGAAAGCCATATCGGGGGCCCCCAACATCAGGGGGATTAATCAGTTTCCAAATCCACCGATTATAATGGGTATTACCATGAAAAAGATTATTACAAAAGCATGGGCAGTTACAATTACGTTATAGATCTGGTCGTCACC
	L85LAU    GGAGAGATAGAAGTAGGAGTACAGTCGTGATAAATACAGCTCAAATAAATAGTGGGATTCGGTCTAGTGTTATGCCTTTGGCTCGTATGTTGATTACGGTTGTTATGAAGTTGACTGCGCCTAAGATTGAAGAAACCCCAGCTAAGTGAAGAGAGAAAATTGCTATGTCAACTGAGGCTCCAGCGTGGGCAATGTTGGCAGCTAAAGGGGGATAAACAGTTCACCCTGTTCCTACGCCGCTTTCCACTATTCCGCTTATTAGCAGGAGTGTAAGAGATGGGGGTAGGAGCCAAAAGCTTATGTTATTTAATCGTGGGAAAGCCATATCGGGGGCCCCCAACATCAGGGGGATTAATCAGTTTCCAAATCCACCGATTATAATGGGTATTACCATGAAAAAGATTATTACAAAAGCATGGGCAGTTACAATTACGTTATAGATCTGGTCGTCACC
	L87LAU    GGAGAGATAGAAGTAGGAGTACAGTCGTGATAAATACAGCTCAAATAAATAGTGGGATTCGGTCTAGTGTTATGCCTTTGGCTCGTATGTTGATTACGGTTGTTATGAAGTTGACTGCGCCTAAGATTGAAGAAACCCCAGCTAAGTGAAGAGAGAAAATTGCTATGTCAACTGAGGCTCCAGCGTGGGCAATGTTGGCAGCTAAAGGGGGATAAACAGTTCACCCTGTTCCTACGCCGCTTTCCACTATTCCGCTTATTAGCAGGAGTGTAAGAGATGGGGGTAGGAGCCAAAAGCTTATGTTATTTAATCGTGGGAAAGCCATATCGGGGGCCCCCAACATCAGGGGGATTAATCAGTTTCCAAATCCACCGATTATAATGGGTATTACCATGAAAAAGATTATTACAAAAGCATGGGCAGTTACAATTACGTTATAGATCTGGTCGTCACC
	L90LAU    GGAGAGATAGAAGTAGGAGTACAGTCGTGATAAATACAGCTCAAATAAATAGTGGGATTCGGTCTAGTGTTATGCCTTTGGCTCGTATGTTGATTACGGTTGTTATGAAGTTGACTGCGCCTAAGATTGAAGAAACCCCAGCTAAGTGAAGAGAGAAAATTGCTATGTCAACTGAGGCTCCAGCGTGGGCAATGTTGGCAGCTAAAGGGGGATAAACAGTTCACCCTGTTCCTACGCCGCTTTCCACTATTCCGCTTATTAGCAGGAGTGTAAGAGATGGGGGTAGGAGCCAAAAGCTTATGTTATTTAATCGTGGGAAAGCCATATCGGGGGCCCCCAACATCAGGGGGATTAATCAGTTTCCAAATCCACCGATTATAATGGGTATTACCATGAAAAAGATTATTACAAAAGCATGGGCAGTTACAATTACGTTATAGATCTGGTCGTCACC
	L93LAU    GGAGAGATAGAAGTAGGAGTACAGTCGTGATAAATACAGCTCAAATAAATAGTGGGATTCGGTCTAGTGTTATGCCTTTGGCTCGTATGTTGATTACGGTTGTTATGAAGTTGACTGCGCCTAAGATTGAAGAAACCCCAGCTAAGTGAAGAGAGAAAATTGCTATGTCAACTGAGGCTCCAGCGTGGGCAATGTTGGCAGCTAAAGGGGGATAAACAGTTCACCCTGTTCCTACGCCGCTTTCCACTATTCCGCTTATTAGCAGGAGTGTAAGAGATGGGGGTAGGAGCCAAAAGCTTATGTTATTTAATCGTGGGAAAGCCATATCGGGGGCCCCCAACATCAGGGGGATTAATCAGTTTCCAAATCCACCGATTATAATGGGTATTACCATGAAAAAGATTATTACAAAAGCATGGGCAGTTACAATTACGTTATAGATCTGGTCGTCACC
	L95LAU    GGAGAGATAGAAGTAGGAGTACAGTCGTGATAAATACAGCTCAAATAAATAGTGGGATTCGGTCTAGTGTTATGCCTTTGGCTCGTATGTTGATTACGGTTGTTATGAAGTTGACTGCGCCTAAGATTGAAGAAACCCCAGCTAAGTGAAGAGAGAAAATTGCTATGTCAACTGAGGCTCCAGCGTGGGCAATGTTGGCAGCTAAAGGGGGATAAACAGTTCACCCTGTTCCTACGCCGCTTTCCACTATTCCGCTTATTAGCAGGAGTGTAAGAGATGGGGGTAGGAGCCAAAAGCTTATGTTATTTAATCGTGGGAAAGCCATATCGGGGGCCCCCAACATCAGGGGGATTAATCAGTTTCCAAATCCACCGATTATAATGGGTATTACCATGAAAAAGATTATTACAAAAGCATGGGCAGTTACAATTACGTTATAGATCTGGTCGTCACC
	L97LAU    GGAGAGATAGAAGTAGGAGTACAGTCGTGATAAATACAGCTCAAATAAATAGTGGGATTCGGTCTAGTGTTATGCCTTTGGCTCGTATGTTGATTACGGTTGTTATGAAGTTGACTGCGCCTAAGATTGAAGAAACCCCAGCTAAGTGAAGAGAGAAAATTGCTATGTCAACTGAGGCTCCAGCGTGGGCAATGTTGGCAGCTAAAGGGGGATAAACAGTTCACCCTGTTCCTACGCCGCTTTCCACTATTCCGCTTATTAGCAGGAGTGTAAGAGATGGGGGTAGGAGCCAAAAGCTTATGTTATTTAATCGTGGGAAAGCCATATCGGGGGCCCCCAACATCAGGGGGATTAATCAGTTTCCAAATCCACCGATTATAATGGGTATTACCATGAAAAAGATTATTACAAAAGCATGGGCAGTTACAATTACGTTATAGATCTGGTCGTCACC
	L98LAU    GGAGAGATAGAAGTAGGAGTACAGTCGTGATAAATACAGCTCAAATAAATAGTGGGATTCGGTCTAGTGTTATGCCTTTGGCTCGTATGTTGATTACGGTTGTTATGAAGTTGACTGCGCCTAAGATTGAAGAAACCCCAGCTAAGTGAAGAGAGAAAATTGCTATGTCAACTGAGGCTCCAGCGTGGGCAATGTTGGCAGCTAAAGGGGGATAAACAGTTCACCCTGTTCCTACGCCGCTTTCCACTATTCCGCTTATTAGCAGGAGTGTAAGAGATGGGGGTAGGAGCCAAAAGCTTATGTTATTTAATCGTGGGAAAGCCATATCGGGGGCCCCCAACATCAGGGGGATTAATCAGTTTCCAAATCCACCGATTATAATGGGTATTACCATGAAAAAGATTATTACAAAAGCATGGGCAGTTACAATTACGTTATAGATCTGGTCGTCACC
	L99LAU    GGAGAGATAGAAGTAGGAGTACAGTCGTGATAAATACAGCTCAAATAAATAGTGGGATTCGGTCTAGTGTTATGCCTTTGGCTCGTATGTTGATTACGGTTGTTATGAAGTTGACTGCGCCTAAGATTGAAGAAACCCCAGCTAAGTGAAGAGAGAAAATTGCTATGTCAACTGAGGCTCCAGCGTGGGCAATGTTGGCAGCTAAAGGGGGATAAACAGTTCACCCTGTTCCTACGCCGCTTTCCACTATTCCGCTTATTAGCAGGAGTGTAAGAGATGGGGGTAGGAGCCAAAAGCTTATGTTATTTAATCGTGGGAAAGCCATATCGGGGGCCCCCAACATCAGGGGGATTAATCAGTTTCCAAATCCACCGATTATAATGGGTATTACCATGAAAAAGATTATTACAAAAGCATGGGCAGTTACAATTACGTTATAGATCTGGTCGTCACC

;


END;

BEGIN ASSUMPTIONS;
	TYPESET * UNTITLED   =  unord:  1 -  454;

END;

BEGIN CODONS;
	CODESET * UNTITLED   =  universal:  1 -  454;


END;

BEGIN MESQUITECHARMODELS;
	ProbModelSet * UNTITLED   =  'Jukes-Cantor':  1 -  454;
END;

Begin MESQUITE;
		MESQUITESCRIPTVERSION 2;
		TITLE AUTO;
		tell ProjectCoordinator;
		timeSaved 1392746581810;
		getEmployee #mesquite.minimal.ManageTaxa.ManageTaxa;
		tell It;
			setID 0 5514465357164277971;
		endTell;
		getEmployee #mesquite.charMatrices.ManageCharacters.ManageCharacters;
		tell It;
			setID 0 2839266704740048272;
			mqVersion 275;
			checksumv 0 3 1961031276 null  getNumChars 454 numChars 454 getNumTaxa 115 numTaxa 115   short true   bits 1152921504606846991   states 15   sumSquaresStatesOnly 1144645.0 sumSquares -4.6116860184263117E18 longCompressibleToShort false usingShortMatrix true   NumFiles 1 NumMatrices 1;
			mqVersion;
		endTell;
		getWindow;
		tell It;
			suppress;
			setResourcesState false false 100;
			setPopoutState 400;
			setExplanationSize 0;
			setAnnotationSize 0;
			setFontIncAnnot 0;
			setFontIncExp 0;
			setSize 700 500;
			setLocation 8 8;
			setFont SanSerif;
			setFontSize 10;
			getToolPalette;
			tell It;
			endTell;
			desuppress;
		endTell;
		getEmployee  #mesquite.charMatrices.BasicDataWindowCoord.BasicDataWindowCoord;
		tell It;
			showDataWindow #2839266704740048272 #mesquite.charMatrices.BasicDataWindowMaker.BasicDataWindowMaker;
			tell It;
				getWindow;
				tell It;
					setExplanationSize 30;
					setAnnotationSize 20;
					setFontIncAnnot 0;
					setFontIncExp 0;
					setSize 600 433;
					setLocation 8 8;
					setFont SanSerif;
					setFontSize 10;
					getToolPalette;
					tell It;
						setTool mesquite.charMatrices.BasicDataWindowMaker.BasicDataWindow.ibeam;
					endTell;
					setActive;
					setTool mesquite.charMatrices.BasicDataWindowMaker.BasicDataWindow.ibeam;
					colorCells  #mesquite.charMatrices.ColorByState.ColorByState;
				tell It;
					setStateLimit 9;
					toggleUniformMaximum on;
				endTell;
					colorRowNames  #mesquite.charMatrices.TaxonGroupColor.TaxonGroupColor;
					colorColumnNames  #mesquite.charMatrices.CharGroupColor.CharGroupColor;
					colorText  #mesquite.charMatrices.NoColor.NoColor;
					setBackground White;
					toggleShowNames on;
					toggleShowTaxonNames on;
					toggleTight off;
					toggleThinRows off;
					toggleShowChanges off;
					toggleSeparateLines off;
					toggleShowStates on;
					toggleAutoWCharNames off;
					toggleAutoTaxonNames off;
					toggleShowDefaultCharNames off;
					toggleConstrainCW on;
					toggleBirdsEye off;
					toggleShowPaleGrid off;
					toggleShowPaleCellColors off;
					togglePaleInapplicable on;
					toggleShowBoldCellText off;
					toggleAllowAutosize off;
					toggleColorsPanel off;
					toggleLinkedScrolling on;
					toggleScrollLinkedTables off;
				endTell;
				showWindow;
				getWindow;
				tell It;
					forceAutosize;
				endTell;
				getEmployee #mesquite.charMatrices.ColorCells.ColorCells;
				tell It;
					setColor Red;
					removeColor off;
				endTell;
				getEmployee #mesquite.categ.StateNamesStrip.StateNamesStrip;
				tell It;
					showStrip off;
				endTell;
				getEmployee #mesquite.charMatrices.AnnotPanel.AnnotPanel;
				tell It;
					togglePanel off;
				endTell;
				getEmployee #mesquite.charMatrices.CharReferenceStrip.CharReferenceStrip;
				tell It;
					showStrip off;
				endTell;
				getEmployee #mesquite.charMatrices.QuickKeySelector.QuickKeySelector;
				tell It;
					autotabOff;
				endTell;
				getEmployee #mesquite.charMatrices.SelSummaryStrip.SelSummaryStrip;
				tell It;
					showStrip off;
				endTell;
				getEmployee #mesquite.align.AlignToDropped.AlignToDropped;
				tell It;
					gapCosts 8 3 2 2;
					subCosts  10 5 10 10 10 5 5 10 10 10 5 10;
				endTell;
				getEmployee #mesquite.molec.ColorByAA.ColorByAA;
				tell It;
					emphasizeDegeneracy off;
				endTell;
				getEmployee #mesquite.molec.SequenceInfoEditor.SequenceInfoEditor;
				tell It;
					panelOpen false;
				endTell;
			endTell;
		endTell;
		endTell;
end;
