# Supplementary material for: Comparative Population Structure of Two Deep-Sea Hydrothermal-Vent-Associated Decapods (Chorocaris sp. 2 and Munidopsis lauensis) from Southwestern Pacific Back-Arc Basins
Source: PLoS One. 2014 Jul 1;9(7):e101345. doi: 10.1371/journal.pone.0101345 (PMC4077841; doi:10.1371/journal.pone.0101345)
Supplement: File S3 — GENPOP format file of all Chorocaris spp. microsatellite markers. (XLS) [file pone.0101345.s005.xls]

## Sheet: Sheet1
Chorocaris_ms
npops =10
nloci =6
	Cho30		Cho36		Cho63		Cho91		Cho96		Cho99
pop =SW1A1
686	185	185	165	165	?	?	207	213	?	?	?	?
688	185	185	149	165	169	171	207	207	266	266	232	232
691	185	185	165	165	169	169	203	209	?	?	222	230
692	185	185	?	?	171	171	203	207	254	264	232	232
696	185	185	161	165	171	171	207	207	262	262	222	232
697	185	185	165	189	169	179	207	207	264	264	222	232
698	185	185	165	165	169	171	207	207	262	262	226	232
700	185	185	165	165	171	171	207	207	262	262	222	232
701	185	185	165	165	171	171	205	205	262	264	?	?
702	185	187	161	165	169	171	207	207	260	264	232	232
703	185	185	165	169	167	171	207	207	?	?	230	232
704	185	185	?	?	171	171	207	209	264	264	222	232
705	185	185	165	165	169	171	211	211	254	264	232	232
707	185	185	161	165	169	169	207	209	264	264	?	?
708	185	185	165	165	?	?	?	?	?	?	?	?
709	185	185	161	161	171	171	205	209	264	264	222	232
726	185	185	157	163	163	169	207	207	264	264	232	232
728	185	185	165	165	163	169	205	205	?	?	232	232
729	185	185	?	?	163	163	205	207	264	264	230	232
731	183	185	165	165	169	169	205	205	260	264	232	232
732	185	185	161	165	171	171	207	207	260	264	230	230
734	185	185	161	165	163	167	207	209	260	260	230	230
735	185	185	165	165	167	169	207	207	264	264	232	232
736	185	185	165	165	169	171	207	215	264	276	?	?
737	185	185	165	169	163	171	207	207	264	266	232	232
738	185	187	161	165	171	171	205	205	?	?	222	232
739	185	189	?	?	171	171	199	199	264	264	230	232
740	185	185	165	165	171	171	201	207	?	?	232	232
742	185	185	161	165	171	171	207	207	264	264	232	232
743	185	185	165	165	163	171	207	207	264	264	222	232
744	185	185	169	169	169	171	203	207	264	264	222	232
745	185	185	165	169	169	171	205	211	264	264	?	?
746	183	185	165	169	169	169	205	205	?	?	230	232
747	185	185	165	165	171	173	201	209	?	?	230	232
748	185	185	?	?	167	169	207	207	264	264	232	232
749	185	185	165	165	167	171	205	205	264	264	232	232
755	185	185	165	165	169	171	207	207	264	264	232	232
756	185	185	161	165	169	169	201	209	?	?	232	232
757	185	185	165	165	169	171	207	207	264	264	222	232
758	185	185	165	173	161	167	207	207	264	264	?	?
759	185	185	161	165	169	171	207	211	?	?	222	230
760	185	185	165	165	161	169	205	207	?	?	226	232
pop =SW1A2
1436	185	185	?	?	169	171	207	207	264	264	232	232
1437	185	185	165	171	169	169	205	207	262	262	222	232
1438	185	185	165	165	171	171	207	207	264	264	232	232
1440	185	185	171	189	171	171	209	209	248	248	222	232
1441	185	185	161	165	171	171	207	207	264	264	232	232
1442	185	185	165	165	169	169	201	207	?	?	?	?
1443	185	185	163	163	169	169	207	207	264	264	232	232
1444	185	185	169	189	165	169	207	207	?	?	222	232
1445	185	185	?	?	163	171	201	207	262	262	232	232
1446	185	185	165	169	159	159	209	209	?	?	232	232
1447	185	185	165	169	169	169	207	207	258	262	232	232
1448	185	185	157	157	169	171	203	207	?	?	222	232
1449	185	187	165	173	169	169	207	209	264	268	232	232
pop =SW1A3
2148	185	185	165	165	171	173	205	207	264	264	232	232
2151	185	185	165	165	165	169	207	209	264	264	230	232
2152	185	185	165	189	169	169	207	207	?	?	222	226
2155	185	185	?	?	169	169	205	205	262	262	230	232
2164	185	185	165	165	?	?	207	207	264	264	222	232
2165	185	185	165	165	163	169	207	207	264	264	222	232
2166	185	185	165	165	165	165	203	207	264	264	230	232
2167	185	185	165	165	171	171	207	207	260	260	232	232
2170	185	185	165	165	169	171	207	207	256	264	?	?
2171	185	185	165	165	163	169	203	207	264	264	232	232
2172	185	185	165	165	163	169	207	207	?	?	232	232
2173	185	185	157	165	169	169	207	207	264	264	232	232
2175	185	187	165	169	171	171	205	205	262	268	222	232
2176	185	185	165	169	169	173	203	207	260	264	232	232
2177	185	185	165	165	163	163	201	207	?	?	232	232
2179	185	185	165	165	169	171	205	207	?	?	232	232
2180	185	185	165	165	?	?	205	209	?	?	232	232
2183	185	185	?	?	171	171	205	205	?	?	232	232
2185	185	185	165	165	163	169	?	?	264	264	232	232
2186	185	185	165	165	171	175	203	205	264	264	232	232
2187	185	185	165	165	167	171	207	207	258	264	232	232
2188	185	185	165	165	171	171	207	207	260	262	232	232
2190	185	185	165	165	171	171	203	207	264	264	230	232
2191	185	187	165	165	?	?	207	207	?	?	232	232
2194	185	185	?	?	169	169	207	207	260	262	232	232
2195	185	185	165	189	163	171	207	207	264	264	230	232
2196	185	185	163	165	167	171	207	207	264	264	232	232
2197	185	185	165	165	169	169	207	207	264	264	230	230
2198	185	185	163	165	161	169	?	?	264	264	232	232
2199	185	185	165	165	?	?	207	209	264	264	?	?
2202	185	185	165	165	165	171	207	207	264	264	230	232
2203	185	185	165	165	169	169	207	207	?	?	232	232
2204	185	187	?	?	169	171	207	207	248	264	232	232
2205	185	189	165	169	165	171	201	201	?	?	230	232
2206	185	185	165	165	163	163	207	207	264	264	232	232
2207	185	187	165	165	171	171	205	205	264	264	232	232
2209	185	185	165	165	169	171	205	207	264	266	222	232
pop =SW8A2
3800	185	185	165	165	155	169	207	207	262	262	232	232
3801	185	185	163	165	163	163	205	205	254	264	232	232
3802	185	185	161	165	163	169	207	207	?	?	230	232
3803	185	185	161	165	169	169	207	207	264	264	232	232
3804	185	185	161	165	169	171	203	205	264	266	232	232
3806	185	185	161	169	165	171	207	207	264	264	232	232
3807	185	185	161	169	169	171	203	205	254	264	232	232
3809	185	185	169	173	167	171	201	207	264	264	230	232
3817	185	185	161	165	157	169	207	207	264	264	232	232
3818	185	185	161	165	169	171	209	209	264	264	232	232
3819	185	185	165	189	167	171	207	207	?	?	232	232
3820	185	185	165	169	163	163	201	207	264	264	222	232
3821	185	185	165	165	161	169	207	207	260	264	230	230
3822	185	185	165	169	169	171	207	207	262	262	232	232
3823	185	185	165	165	169	169	207	207	264	264	?	?
3824	185	187	163	165	157	171	207	207	264	264	230	232
3825	185	187	165	169	169	171	201	201	264	264	222	222
3826	185	187	161	165	169	169	205	207	264	264	232	232
3827	185	185	163	165	163	169	207	207	?	?	232	232
3828	185	185	165	165	169	171	207	207	264	264	232	232
3830	185	185	165	165	169	169	207	207	264	264	222	232
3831	185	185	165	165	169	171	203	209	264	264	232	232
3833	185	185	165	189	163	169	207	207	264	264	222	232
3834	185	187	165	165	161	169	207	207	264	264	222	232
3835	185	185	165	165	169	169	203	207	264	266	232	232
pop =SW8A1
4135	185	185	165	165	169	171	207	207	264	264	222	230
4136	185	185	165	165	169	171	207	207	232	232	232	232
4137	185	185	165	169	171	171	207	207	264	264	230	232
4138	185	185	165	165	167	167	205	209	264	264	222	232
4139	185	185	161	189	167	169	201	207	252	262	230	232
4142	185	185	165	173	165	169	207	207	?	?	232	232
4143	185	185	161	169	169	171	207	207	264	264	222	230
4144	185	187	165	165	163	163	207	207	264	264	222	222
4146	185	185	161	189	167	171	207	207	?	?	232	232
4147	185	185	165	169	171	171	201	207	252	252	232	232
4148	185	185	165	165	169	171	205	207	262	264	230	232
4154	185	185	165	165	169	169	207	207	260	264	232	232
4159	185	185	165	165	169	171	207	207	252	264	232	232
4160	187	189	165	165	165	165	?	?	264	264	232	234
4162	185	185	165	165	157	169	207	207	264	264	222	234
4163	187	187	165	165	?	?	207	207	264	264	232	234
4164	187	187	161	161	?	?	207	207	264	264	230	232
4168	185	185	165	189	163	171	207	207	262	264	230	232
4169	185	185	165	165	?	?	207	207	264	264	232	232
4170	185	185	165	165	169	171	207	207	264	264	232	232
4172	185	185	161	165	169	169	205	207	248	264	232	232
4173	185	185	165	169	169	171	207	207	264	264	222	232
pop =SW8A3
4992	185	185	165	173	169	169	207	207	?	?	222	232
4994	185	185	165	165	167	169	207	207	264	264	232	232
4995	185	185	165	165	169	171	207	207	264	264	230	232
4996	185	185	165	165	157	171	207	209	264	264	232	232
4999	185	185	165	173	169	169	201	207	262	264	222	232
5000	185	185	165	165	169	171	205	207	262	262	232	232
5002	185	185	169	189	169	171	207	207	248	264	230	232
5005	185	185	165	165	163	171	207	209	262	264	230	232
5006	185	185	165	169	161	169	203	209	264	264	?	?
5007	185	185	165	165	171	171	207	207	?	?	232	232
5008	185	185	165	169	163	167	207	207	264	264	230	230
5009	185	185	165	169	?	?	207	207	256	264	232	232
5010	185	185	163	165	169	169	207	207	264	264	232	232
5013	185	187	165	165	171	171	207	207	262	262	232	232
5014	185	185	165	165	163	171	205	207	248	262	230	232
5015	185	185	161	165	169	169	207	207	262	264	232	232
5017	185	185	161	165	169	171	207	209	262	262	232	232
5018	185	185	165	165	163	169	207	207	262	262	232	232
5020	185	185	165	165	171	173	207	207	?	?	222	232
5021	185	185	165	165	171	171	207	207	262	264	232	232
5022	185	187	165	165	169	169	207	207	264	264	222	232
5023	185	185	157	165	167	167	207	207	248	262	222	232
5024	185	185	161	165	169	171	207	207	254	254	222	232
5025	185	185	165	165	?	?	207	207	248	262	222	232
5026	185	185	163	173	171	171	207	213	264	264	232	232
5027	185	185	165	189	169	169	207	207	254	264	232	232
5028	185	185	165	165	157	157	207	207	264	264	222	232
5029	185	187	165	165	157	171	207	207	?	?	232	232
5030	185	187	165	189	169	171	207	209	254	264	232	232
5031	185	185	163	165	163	171	207	207	248	264	222	230
5032	185	185	165	165	?	?	205	205	?	?	226	232
5033	185	185	165	165	157	157	207	207	264	264	222	232
5034	185	185	157	165	169	171	207	207	264	264	232	232
5035	185	185	165	165	?	?	?	?	248	264	222	232
5037	185	185	165	165	171	171	207	207	248	248	222	232
5038	185	185	165	169	169	169	207	207	264	264	230	232
5044	185	185	165	169	169	179	205	207	?	?	232	232
5045	185	185	165	165	169	171	207	213	256	264	230	232
5046	185	185	165	173	169	171	207	207	?	?	230	232
5047	185	185	161	165	169	169	205	205	260	264	222	232
5048	185	185	165	165	169	169	207	209	264	264	222	232
5049	185	185	163	173	171	171	207	207	?	?	222	232
5050	185	185	165	165	169	171	205	207	264	264	?	?
5052	185	185	165	173	167	169	201	207	264	264	222	232
pop =SSuA1
6934	185	185	161	165	167	167	207	207	264	264	222	232
6935	185	185	165	169	157	163	205	209	?	?	222	232
6936	187	187	165	165	157	157	205	209	?	?	230	234
6938	185	185	165	165	169	171	207	207	?	?	222	232
6958	185	187	161	165	163	163	207	207	?	?	232	232
6959	185	185	161	165	163	171	207	207	?	?	222	232
6960	185	185	165	165	169	169	207	207	264	264	232	232
6961	185	187	165	165	?	?	207	207	264	264	226	230
6962	185	185	161	165	171	171	205	205	264	264	230	232
6963	185	185	165	165	157	157	207	207	264	264	222	232
pop =SSuA2
7745	187	187	153	163	?	?	207	207	268	268	230	230
7746	189	191	161	165	?	?	207	207	?	?	230	230
7747	185	185	165	165	171	171	207	207	?	?	232	232
7748	185	185	161	165	171	171	207	211	264	264	230	232
7749	185	187	163	173	169	171	207	207	244	262	232	232
7750	185	187	165	165	169	169	207	207	264	264	232	232
7751	185	185	165	165	169	169	207	207	?	?	222	222
7759	185	185	?	?	?	?	203	203	?	?	222	232
7760	185	187	161	165	?	?	?	?	264	264	226	230
7761	185	187	161	161	157	157	207	207	?	?	230	232
7762	183	185	?	?	?	?	?	?	?	?	?	?
pop =SSuA3a
8228	185	187	165	165	157	169	207	207	264	264	232	232
8229	185	185	165	165	171	171	205	205	264	264	222	232
8231	185	185	165	165	169	171	205	205	264	264	222	232
8232	185	185	165	165	171	171	207	209	264	264	222	232
8233	185	185	165	165	165	173	?	?	264	264	?	?
8234	185	185	165	165	161	171	207	213	264	264	222	222
8235	185	185	165	165	167	169	207	207	264	264	222	232
8236	185	185	165	165	171	171	207	207	264	264	222	232
8237	185	185	165	165	169	169	205	205	264	264	232	232
8238	185	185	165	165	163	169	207	207	264	264	222	232
8239	185	185	165	169	169	169	201	207	248	264	222	232
8240	185	189	161	173	163	169	207	207	264	264	222	232
8241	185	185	165	169	171	171	207	207	?	?	222	232
8242	185	185	165	165	169	171	207	209	264	264	222	230
8244	185	187	165	173	163	171	205	207	264	264	232	232
8246	185	185	165	165	163	163	207	207	264	264	232	232
8247	185	185	165	165	169	171	207	207	244	244	222	232
8248	185	185	165	173	161	171	201	207	?	?	222	232
8249	185	185	165	165	171	171	207	207	264	264	232	232
8250	185	187	165	165	169	171	207	207	264	264	230	232
8251	185	185	161	165	171	171	207	207	264	264	232	232
8252	185	185	165	165	171	171	205	205	?	?	226	232
8253	185	185	165	165	?	?	?	?	?	?	?	?
8254	185	185	165	165	163	169	207	207	264	264	232	232
8255	185	185	165	165	165	165	?	?	?	?	232	232
8256	185	185	165	165	167	169	205	207	248	262	222	230
8257	185	185	165	165	171	171	207	207	264	264	232	232
8258	185	185	165	165	169	169	207	207	264	264	232	232
8259	185	185	165	165	165	165	207	207	?	?	232	232
8261	185	185	165	165	171	171	207	207	248	264	222	230
8262	185	185	165	165	169	171	207	207	264	264	232	232
8263	185	185	165	169	163	171	207	207	264	264	222	232
8264	185	185	165	165	165	165	207	207	?	?	230	230
8265	185	185	165	165	169	169	207	207	264	264	222	232
8266	185	185	163	169	169	171	207	209	264	264	232	232
8267	185	185	165	169	169	169	207	207	260	264	222	232
8268	185	185	?	?	169	169	207	207	264	264	232	232
8269	185	185	165	167	165	165	203	205	264	264	232	232
8270	185	187	163	173	169	169	201	201	264	268	222	230
8271	185	185	165	165	171	171	207	207	264	264	222	230
pop =SSuA3b
8281	185	185	165	169	169	171	207	207	264	264	222	230
8282	185	185	165	165	169	171	207	207	264	264	222	232
8286	187	189	165	169	169	171	207	207	262	262	212	232
8287	185	185	165	169	171	171	207	207	264	266	222	232
8288	185	185	161	165	169	171	201	205	264	264	222	232
8289	185	185	149	165	165	165	?	?	?	?	232	232
8290	185	185	165	165	165	165	207	207	?	?	232	232
8291	185	185	165	165	169	169	201	207	264	264	222	222
8292	185	187	165	169	169	171	207	207	260	264	232	232
8293	185	185	169	169	163	169	201	207	248	264	230	232
8294	185	185	165	165	169	169	205	205	264	264	226	232
8295	183	185	165	165	169	171	205	205	264	264	222	230
8296	185	185	165	189	169	169	203	207	258	264	230	232
8298	185	187	161	165	165	165	207	207	?	?	232	232
8299	185	185	157	165	165	165	207	207	?	?	226	232
8301	185	185	165	165	169	171	207	207	264	264	222	232
8302	185	187	165	165	?	?	?	?	252	264	222	232
8303	185	185	189	189	169	169	201	201	254	264	230	232
8304	185	185	145	157	165	165	207	207	?	?	?	?
8305	185	185	165	169	169	169	205	205	264	264	230	232
8307	185	185	165	165	169	169	207	207	?	?	232	232
8311	185	185	165	165	165	165	207	207	?	?	232	232
8314	185	185	161	165	165	171	?	?	?	?	222	232
8317	185	185	165	165	171	171	207	207	?	?	222	232
8320	?	?	169	173	171	171	207	207	264	266	222	232
8321	185	185	165	169	163	171	207	207	264	264	222	232
8322	185	185	165	165	169	169	?	?	252	264	232	232
8323	185	189	165	169	163	167	205	209	260	264	232	232
8324	185	185	165	169	161	161	207	207	262	262	222	232
8325	185	185	165	169	?	?	?	?	266	266	222	230
