# Supplementary material for: Comparative Population Structure of Two Deep-Sea Hydrothermal-Vent-Associated Decapods (Chorocaris sp. 2 and Munidopsis lauensis) from Southwestern Pacific Back-Arc Basins
Source: PLoS One. 2014 Jul 1;9(7):e101345. doi: 10.1371/journal.pone.0101345 (PMC4077841; doi:10.1371/journal.pone.0101345)
Supplement: File S4 — GENPOP format file of all Munidopsis lauensis microsatellite markers. (XLSX) [file pone.0101345.s006.xlsx]

## Sheet: Sheet1
			mp8		mp12		mp14		mp15		mp16		mp21		mp24		mp27		mp29
SW1	A1	678	187	187	103	103	155	234	183	190	207	280	252	310	135	219	203	203	244	244
SW1	A2	1450	187	187	103	103	200	242	110	130	207	275	152	152	135	219	203	203	206	224
SW1	A2	1453	187	187	103	103	234	234	110	110	207	297	252	310	129	219	203	203	238	238
SW1	A2	1459	?	?	?	?	244	244	?	?	207	207	255	310	129	219	203	203	?	?
SW1	A2	1460	187	187	103	185	236	242	110	130	207	207	310	310	219	219	203	203	206	238
SW1	A2	1463	187	187	103	103	234	242	110	110	207	207	221	252	129	219	203	206	246	246
SW1	A2	1464	187	187	?	?	234	234	183	190	207	280	297	314	219	229	203	203	229	246
SW1	A2	1465	187	187	103	245	155	234	?	?	207	207	252	310	129	219	203	203	?	?
SW1	A2	1466	?	?	103	143	155	234	110	183	207	257	252	310	129	219	200	203	238	238
SW1	A2	1467	?	?	?	?	?	?	110	183	207	297	252	310	129	219	?	?	206	230
SW1	A2	1468	?	?	103	143	234	234	110	130	207	207	252	310	135	219	200	206	229	229
SW1	A2	1469	187	187	103	245	236	236	183	190	207	207	294	310	135	219	203	203	238	238
SW1	A2	1470	187	187	103	143	155	236	110	110	207	280	294	310	129	219	203	203	206	246
SW1	A2	1471	187	187	103	103	155	242	?	?	207	207	252	310	135	219	203	203	226	244
SW1	A2	1472	187	228	103	103	155	234	110	130	207	207	294	310	135	219	197	203	229	246
SW1	A2	1473	187	228	103	143	234	234	?	?	207	207	252	310	129	219	203	203	206	238
SW1	A2	1474	187	228	?	?	234	234	?	?	207	207	252	310	129	219	203	203	238	244
SW1	A2	1475	187	228	103	103	155	234	190	190	207	447	252	310	135	219	?	?	246	224
SW1	A2	1476	187	187	103	245	236	236	110	110	207	207	252	314	129	219	200	203	229	229
SW1	A2	1477	187	187	103	103	155	234	183	190	207	207	252	310	129	219	203	203	244	244
SW1	A2	1478	187	228	103	128	234	234	190	190	207	207	252	310	129	219	200	200	206	244
SW1	A2	1480	187	228	103	103	236	242	110	130	207	207	221	314	129	219	203	206	206	238
SW1	A3	2236	187	187	103	103	155	242	?	?	207	207	244	310	135	219	200	203	238	244
SW1	A3	2237	?	?	?	?	234	234	?	?	207	207	?	?	127	219	206	206	238	238
SW1	A3	2250	187	187	?	?	?	?	110	130	?	?	?	?	?	?	203	212	230	244
SW1	A3	2251	187	228	103	103	?	?	110	130	207	447	?	?	?	?	?	?	?	?
SW1	A3	2252	187	187	?	?	?	?	190	190	207	207	?	?	?	?	?	?	206	244
SW1	A3	2253	187	187	103	143	?	?	110	190	?	?	?	?	?	?	203	206	206	244
SW1	A3	2254	187	187	103	103	155	242	110	130	207	257	252	314	135	219	203	203	238	238
SW1	A3	2255	187	187	103	103	155	236	110	130	207	207	252	310	?	?	203	203	238	246
SW1	A3	2256	187	228	?	?	242	242	110	183	?	?	294	310	135	228	203	203
SW1	A3	2257	187	228	?	?	234	234	?	?	207	257	252	310	135	219	203	206	244	244
SW1	A3	2315	187	187	?	?	236	242	?	?	?	?	252	310	135	219	203	203	238	244
SW1	A3	2317	?	?	?	?	234	234	110	130	?	?	310	310	135	219	203	203	?	?
SW1	A3	2319	?	?	103	143	155	236	?	?	?	?	?	?	?	?	203	203	206	244
SW8	A2	4096	187	187	103	103	234	234	110	110	207	207	252	314	219	219	197	203	238	246
SW8	A2	4097	187	228	?	?	234	234	?	?	207	207	252	314	219	219	203	206	203	238
SW8	A2	4098	187	228	?	?	234	234	?	?	207	207	?	?	219	219	197	203	238	244
SW8	A2	4099	187	228	?	?	234	234	110	110	?	?	?	?	219	278	203	203	244	244
SW8	A2	4100	187	228	103	143	?	?	?	?	?	?	252	310	219	219	203	203	203	244
SW8	A2	4101	187	228	?	?	234	242	110	110	?	?	?	?	219	219	200	209	238	238
SW8	A2	4102	187	187	?	?	?	?	110	110	207	207	?	?	219	219	200	203	244	244
SW8	A2	4103	?	?	103	103	234	242	110	130	207	207	?	?	219	274	203	206	244	244
SW8	A2	4107	187	228	?	?	155	234	?	?	?	?	?	?	219	219	203	209	203	244
SW8	A2	4108	?	?	103	143	235	242	110	110	207	207	310	310	219	278	203	206	205	238
SW8	A2	4109	?	?	103	143	234	242	110	110	207	207	?	?	219	278	203	203	244	244
SW8	A2	4110	187	228	?	?	155	234	110	110	207	207	294	310	221	271	203	203	205	244
SW8	A2	4111	187	228	?	?	234	234	110	130	207	207	310	310	219	267	203	203	238	244
SW8	A2	4211	?	?	103	103	155	234	110	130	?	?	?	?	219	278	203	203	238	246
SW8	A2	4212	?	?	?	?	155	234	110	130	?	?	252	310	?	?	203	203	244	244
SW8	A2	4213	187	228	?	?	155	234	?	?	207	207	?	?	219	219	200	203	?	?
SW8	A2	4214	?	?	103	103	234	234	110	110	207	207	?	?	219	219	203	203	238	238
SW8	A2	4215	?	?	?	?	155	234	110	110	?	?	?	?	?	?	200	203	244	244
SW8	A2	4216	?	?	?	?	234	234	110	110	?	?	252	310	?	?	203	203	238	244
SW8	A2	4217	?	?	?	?	234	242	110	110	207	207	?	?	219	219	203	206	230	244
SW8	A2	4221	?	?	103	103	234	234	110	110	207	207	?	?	219	274	203	206	244	244
SW8	A2	4222	?	?	103	103	234	234	110	110	?	?	?	?	211	229	?	?	?	?
SW8	A2	4223	?	?	?	?	234	234	190	190	207	207	252	310	219	219	?	?	238	244
SW8	A2	4224	?	?	103	126	234	242	?	?	207	207	?	?	219	219	?	?	?	?
SW8	A2	4226	?	?	103	128	234	242	?	?	207	207	310	310	219	267	?	?	?	?
SW8	A2	4227	187	228	103	130	234	234	110	110	207	207	294	310	219	267	?	?	238	244
SW8	A2	4236	187	187	103	132	?	?	?	?	?	?	252	310	219	219	?	?	?	?
SW8	A2	4245	?	?	?	?	234	242	?	?	207	207	252	310	219	267	?	?	?	?
SW8	A3	5084	?	?	103	103	?	?	110	110	207	207	?	?	?	?	203	203	238	246
SW8	A3	5085	?	?	103	103	?	?	?	?	207	207	?	?	?	?	203	203	244	244
SW8	A3	5095	?	?	?	?	?	?	110	130	207	207	?	?	?	?	203	203	238	246
SW8	A3	5096	?	?	103	103	?	?	110	183	?	?	?	?	219	219	200	206	206	238
SW8	A3	5097	?	?	103	103	?	?	?	?	?	?	252	310	?	?	203	206	244	244
SW8	A3	5107	187	228	103	143	155	234	?	?	?	?	252	314	?	?	203	203	?	?
SW8	A3	5108	187	187	?	?	?	?	?	?	?	?	252	310	?	?	?	?	244	244
SW8	A3	5109	187	187	103	149	?	?	?	?	?	?	?	?	219	267	?	?	?	?
SW8	A3	5115	187	228	103	146	?	?	183	183	?	?	?	?	219	219	?	?	?	?
SW8	A3	5120	187	187	103	143	?	?	?	?	207	207	?	?	?	?	203	206	?	?
SW8	A3	5128	187	228	?	?	?	?	?	?	207	207	310	310	219	219	?	?	?	?
SSU	A1	6767	?	?	?	?	234	234	110	110	?	?	?	?	219	219	200	203	?	?
SSU	A1	6769	?	?	?	?	234	234	?	?	207	227	238	310	129	219	?	?	?	?
SSU	A1	6772	?	?	?	?	234	234	110	110	207	207	252	326	129	219	200	206	?	?
SSU	A1	6773	187	228	103	143	218	234	110	110	207	207	326	326	219	219	203	206	?	?
SSU	A1	6779	?	?	?	?	234	234	110	130	207	207	?	?	129	219	203	203	?	?
SSU	A1	6781			?	?	234	234	?	?	160	207	252	310	229	229	?	?	?	?
SSU	A1	6782	?	?	?	?	?	?	110	110	?	?	252	326	219	219	?	?	244	244
SSU	A1	6784			?	?	234	242	?	?	207	207	252	310	219	219	?	?	?	?
SSU	A1	6785	?	?	103	103	?	?	?	?	207	207	252	252	219	219	?	?	238	244
SSU	A1	6787	187	187	103	103	155	242	?	?	207	207	252	310	129	219	?	?	229	238
SSU	A1	6791	187	228	103	143	234	234	?	?	207	207	252	310	219	219	?	?	238	244
SSU	A1	6793	187	228	103	143	155	242	110	183	207	446	252	310	219	219	?	?	242	246
SSU	A1	6794	187	187	103	143	234	234	110	180	?	?	?	?	?	?	?	?	?	?
SSU	A1	6795	187	187	103	103	234	234	110	110	207	207	326	326	219	219	203	203	?	?
SSU	A1	6796	187	228	?	?	242	242	?	?	207	207	294	310	219	219	?	?	238	244
SSU	A1	6799	187	228	103	143	?	?	110	110	?	?	?	?	?	?	203	203	?	?
SSU	A1	6800	187	228	103	103	?	?	110	110	207	207	294	310	219	219	203	203	238	244
SSU	A1	6801	187	228	103	103	?	?	110	190	207	207	326	326	219	219	203	203	238	244
SSU	A1	6802	187	187	103	103	?	?	183	190	207	446	252	310	219	219	203	203	244	244
SSU	A1	6803	?	?	103	143	234	234	110	190	207	207	?	?	?	?	203	203	238	244
SSU	A1	6804	?	?	103	103	?	?	183	190	?	?	252	310	219	219	200	203	?	?
SSU	A1	6805	?	?	103	143	234	234	110	130	207	446	?	?	?	?	?	?	246	246
SSU	A1	6806	187	228	103	103	?	?	110	190	?	?	?	?	?	?	200	203	?	?
SSU	A1	6807	?	?	?	?	234	234	110	183	207	446	?	?	?	?	200	203	?	?
SSU	A1	6808	187	187	103	143	?	?	110	110	207	207	?	?	?	?	?	?	238	244
SSU	A1	6810	187	187	103	103	234	234	?	?	?	?	?	?	?	?	200	203	238	244
SSU	A1	6811	187	228	?	?	?	?	110	183	207	297	?	?	?	?	200	203	238	238
SSU	A1	6821	187	228	?	?	234	234	?	?	?	?	?	?	?	?	200	203	238	244
SSU	A1	6826	?	?	103	103	234	234	110	110	?	?	?	?	?	?	?	?	?	?
SSU	A1	6828	?	?	103	103	?	?	110	110	?	?	?	?	?	?	200	203	238	244
SSU	A1	6829	187	187	?	?	?	?	110	110	?	?	?	?	?	?	203	203	238	244
SSU	A1	6832	187	187	?	?	?	?	110	130	?	?	?	?	?	?	203	203	244	244
SSU	A1	6834	187	228	?	?	234	234	110	110	?	?	?	?	?	?	?	?	238	244
SSU	A2	7652	?	?	?	?	234	244	110	110	207	446	252	310	219	219	200	203	?	?
SSU	A2	7653	?	?	?	?	155	236	110	110	207	207	252	314	219	219	197	203	244	244
SSU	A2	7654	?	?	?	?	242	242	110	110	207	207	252	310	129	219	203	203	244	244
SSU	A2	7655	?	?	?	?	234	234	110	110	?	?	255	310	219	219	200	200	238	244
SSU	A2	7656	?	?	?	?	155	236	110	110	207	207	294	310	129	219	200	203	238	238
SSU	A2	7657	?	?	?	?	155	234	?	?	207	207	252	310	219	219	200	200	?	?
SSU	A2	7658	?	?	?	?	236	236	?	?	207	432	?	?	219	219	200	200	?	?
SSU	A2	7659	?	?	?	?	242	242	?	?	207	207	310	326	219	219	200	206	?	?
SSU	A2	7663	?	?	?	?	234	242	?	?	207	207	252	310	219	228	203	203	?	?
SSU	A2	7665	?	?	?	?	155	234	?	?	?	?	294	310	219	219	203	203	?	?
Lau		1	187	187	?	?	155	234	110	110	?	?	?	?	?	?	?	?	244	244
Lau		2	187	187	?	?	?	?	103	110	?	?	?	?	?	?	203	203	244	244
Lau		50	187	187	?	?	234	234	110	110	446	446	?	?	129	219	203	203	244	244
Lau		51	187	228	?	?	155	234	110	110	207	223	?	?	129	219	203	203	244	244
Lau		52	187	187	?	?	234	242	110	110	207	432	?	?	129	219	203	209	244	244
Lau		53	187	187	?	?	234	234	110	110	207	280	252	310	129	219	200	203	244	244
Lau		54	187	187	?	?	234	234	110	110	207	292	?	?	129	219	203	203	244	244
Lau		55	187	187	?	?	155	234	110	110	207	446	252	310	127	219	203	209	226	244
Lau		56	187	228	?	?	234	234	110	110	207	207	?	?	129	219	203	203	244	244
Lau		58	187	187	?	?	234	242	110	110	207	223	?	?	129	219	203	203	226	244
Lau		59	187	228	?	?	234	234	110	110	207	207	?	?	129	219	203	203	238	244
Lau		60	187	187	?	?	234	242	110	110	207	207	?	?	129	219	203	209	244	244
Lau		61	?	?	?	?	234	234	?	?	207	207	?	?	219	219	203	203	?	?
Lau		63	187	187	?	?	155	234	110	110	207	280	?	?	129	219	203	203	226	244
Lau		69	187	187	?	?	242	242	110	110	207	446	?	?	129	219	203	203	244	244
Lau		70	187	187	?	?	234	242	110	110	207	280	?	?	129	219	203	203	226	226
Lau		71	187	187	?	?	?	?	110	110	207	207	252	310	219	219	203	203	226	226
Lau		72	187	187	?	?	242	242	110	110	?	?	?	?	129	219	203	203	244	244
Lau		73	187	187	?	?	?	?	110	110	207	207	252	310	129	219	200	203	244	244
Lau		75	187	187	?	?	234	234	110	110	207	257	310	310	129	219	200	203	226	244
Lau		76	187	187	?	?	155	240	110	110	207	280	259	268	?	?	197	197	244	244
Lau		77	187	187	?	?	242	242	110	110	207	207	?	?	129	219	203	203	244	244
Lau		78	187	187	?	?	234	234	110	110	207	207	?	?	219	219	197	200	226	244
Lau		80	187	187	?	?	234	242	110	110	207	207	?	?	129	219	203	203	244	244
Lau		83	187	228	?	?	?	?	110	110	207	207	252	310	129	219	203	203	?	?
Lau		84	187	187	?	?	234	234	110	110	207	207	?	?	129	219	203	209	244	244
Lau		85	187	187	?	?	234	234	110	110	207	207	?	?	129	219	203	209	244	244
Lau		86	?	?	?	?	234	234	110	110	207	207	?	?	129	219	203	203	244	244
Lau		87	187	187	?	?	234	234	110	110	207	268	310	310	129	219	200	203	244	244
Lau		88	?	?	?	?	234	234	?	?	207	296	?	?	129	219	203	203	244	244
Lau		89	?	?	?	?	234	234	110	110	207	207	?	?	129	219	203	203	244	244
Lau		90	187	187	?	?	234	242	110	110	207	207	?	?	129	219	203	203	244	244
Lau		91	187	228	?	?	234	234	110	110	207	207	?	?	129	219	203	209	244	244
Lau		93	?	?	?	?	234	234	?	?	207	257	?	?	219	219	?	?	?	?
Lau		94	?	?	?	?	?	?	?	?	207	207	?	?	129	219	?	?	244	244
Lau		95	?	?	?	?	234	234	?	?	207	207	?	?	129	219	?	?	244	244
Lau		98	?	?	?	?	234	242	?	?	207	255	?	?	129	219	?	?	244	244
Lau		99	?	?	?	?	234	242	?	?	?	?	?	?	129	219	?	?	244	244
Lau		102	?	?	?	?	234	242	?	?	?	?	?	?	129	219	?	?	244	244
Lau		103	?	?	?	?	234	234	?	?	?	?	252	252	?	?	?	?	244	244
